# Supplementary material for: Reconstruction of Ancestral Metabolic Enzymes Reveals Molecular Mechanisms Underlying Evolutionary Innovation through Gene Duplication
Source: PLoS Biol. 2012 Dec 11;10(12):e1001446. doi: 10.1371/journal.pbio.1001446 (PMC3519909; doi:10.1371/journal.pbio.1001446)
Supplement: Dataset S1 — MAFFT alignment of the 50 MalS sequences (fasta format). (ZIP) [file pbio.1001446.s001.zip › Supplemental File 1_Voordeckers.fa]

>K.thermotolerans GI:255711056
MVSMPNHPETEPKWWKEATVYQIYPASFKDSDNDGWGDMKGIYSKLDYIKELGADAIWIS
PFYDSPQDDMGYDIANYEKVWPTYGTNEDCFKVIEKTHKLGMKFITDLVINHCSSEHEWF
KESRSSKTNPKRDWFFWRPPKGYDKNGAPIPPNNWKSYFGGSAWTFDEKTQEFYLRLFAS
TQPDLNWESEECRKAIYESSVGFWLDHGVDGFRIDVGSLYSKVPGLPDAPIVDKDSEWQS
SDPLTLNGPRIHEFHQEMNKFMRDRVKDGREIMTVGEMQHAPNEVKKMYTSASRHELGEL
FNFSHTDVGTSPLFRYNLVPAVLKDFKVSLAELFEYINGTDCWSTVYLENHDQPRSITRF
GDDSPKYRVVSGKMLSVLLTALTGTLYIYQGQELGQINFKNWPVEKYEDVEIRNNFRVIK
EEHGENSVQMKKFLEAVALISRDHARTPMQWSGEEPNAGFSGPDAKPWFYLNESFREGIN
VETEEKDPDSVLNFWKKALKFRKEHKDIAVYGYDFEFVDLENKKLFSFTKKYGKKTMFTT
LNFSSDEVDFEFPNDVSYSLAFGNYDEGQVDASSKTLKPWEGRIYINESA
>S.kudriavzevii IFO1802 c1888
MTISSAHPETDPKWWKEATIYQIYPASFKDSNNDGWGDMKGIASKLEYIKGLGVDAIWIS
PFYDSPQDDMGYDIANYEKVWPTYGTNEDCFALIEKTHKFGMKFITDLVINHCSSEHEWF
KESRSSKTNPKRDWFFWKPPKGYDDEGNPIPPNNWKSYFGGSAWTFDEKTQEFYLRLFCP
RQPDLNWESEDCRKAIYESAVGYWLDHGVDGFRIDVGSLYSKVVGLPDAPITDKNSLWQS
SDPLTLNGPRIHEFHQEMNRFIRNRVKDGREIMTVGEMQHASDATKKLYTSASRCELGEL
FNFSHTDVGTSPLFRYNLVPAELKDWKVALAELFRYINGTDCWSTIYLENHDQPRSITRF
GDDSTKNRVISGKLLSVLLVSLTGTLFIYQGQELGQINFKNWPVEKYEDVEIRNNYKLIK
EEHGEKSEQMKKFLDGIALVSRDHARTPMPWTHEEPNAGFSGPNAKPWFSLNESFREGIN
VEDEQKNPDSVLAFWRKALEFRKSHKDIAVYGYDFEFIDLDNKRLFSFTKKYENKTLFAA
LNFSSELLDFEIPKANSSYTLAFGNYPSDQINPSSRTLKPWEGRIYIDE
>S.mikatae IFO1815 c789
MTISSAHPETEPKWWKEATIYQIYPASFKDSNNDGWGDMKGIASKLEYIKELGADAIWIS
PFYDSPQDDMGYDIANYEKVWPTYGTNEDCFALIEKTHKLGMKFITDLVINHCSSEHEWF
KESRSSKTNPKRDWFFWRAPKGYDAEGKPIPPNNWKSYFGGSAWTFDEKTQEFYLRLFAT
RQPDLNWESEDCRKAIYESAVGYWLDHGVDGFRIDVGSLYSKVHGLPDAPIIDKSSIWQS
SDPMTLNGPRIHEFHQELNKFIRDRVKDGREIMTVGEMQHASDETKKLYTSASRHELGEL
FNFSHTDVGTSPLFRYDLVPFELKDWKIALAELFRYINGTDCWSTIYLENHDQPRSITRF
GDDSPENRVISGKLLSVLLASLTGTLFIYQGQELGQINFKDWPVQKYEDVEIRNNYKLIK
EEHGEKSDQMKKFLEGIALISRDHARTPMPWTHEEPNAGFSGPDAKPWFDLNESFREGID
VEDETNDPNSVLNFWKQALRFRKAHKDITVYGYEFEFIDLNNKKLFSFTKKYNNKKLFAA
LNFSSDSVEFTIPNDSASFKLEFGNYPKKEVDASSRTLKPWEGRVYIDE
>S.paradoxus N_45
MTISSAHPETEPKWWKEATIYQIYPASFKDSNNDGWGDMKGIASKLEYIKELGADAIWIS
PFYDSPQDDMGYDIANYEKVWPTYGTNEDCFALIEKTHKLGMKFITDLVINHCSSEHEWF
KESRSSKTNLKRDWFFWRPPKGYDAEGKPIPPNNWKSYFGGSAWTFDEKTQEFYLRLFAT
RQPDLNWESEECRKAIYESAVGYWLDHGVDGFRIDVGSLYSKVHGLPDAPITDETSIWQS
SDPMTLNGPRIHEFHQEMNKFIRDRVKDGREIMTVGEMQHASDETKKLYTSASRHELGEL
FNFSHTDVGTSPLFRYDLVPFELKDWKIALAELFRYINGTDCWSTIYLENHDQPRSITRF
GDDSPKNRVISGKLLSVLLASLTGTLFIYQGQELGQINFKNWPVQKYEDVEIRNNYKLIR
EEHGEKSEQMKKFLEGIALMSRDHARTPMPWTHEEPNAGFSGPDAKPWFYLNESFKKGID
VEDETKDPDSVLNFWKEALKFRKAHKDIAVYGYDFEFIDLDNKKLFSFTKKYNNKTLFAA
LNFSSEVIDFTIPNDSPSFNLEFGNYPKKEVDASSRTLKPWEGRVYISE
>S.cerevisiae YPS606
MTISSAHPETEPKWWKEATIYQIYPASFKDSNNDGWGDMKGIASKLEYIKELGADAIWIS
PFYDSPQDDMGYDIANYEKVWPTYGTNEDCFALIEKTHKLGMKFITDLVINHCSSEHEWF
KESRSSKTNPKRDWFFWRPPKGYDAEGKPIPPNNWRSYFGGSAWTFDEKTQEFYLRLFCS
TQPDLNWENEDCRKAIYESAVGYWLDHGVDGFRIDVGSLYSKVAGLPDAPVIDENSKWQP
SDPFTMNGPRIHEFHQEMNKFIRNRVKDGREIMTVGEMQHATDETKRLYTSASRHELSEL
FNFSHTDVGTSPKFRQNLIPYELKDWKVALAELFRYVDGTDCWSTIYLENHDQPRSITRF
GDDSPKNRVISGKLLSVLLVSLSGTLYVYQGQELGEINFKNWPIEKYEDVEVRNNYDAIK
EEHGENSKEMKRFLEAIALISRDHARTPMQWSREEPNAGFSGPNAKPWFYLNESFREGIN
AEDESKDPNSVLNFWKEALRFRKAHKDITVYGYDFEFIDLDNKKLFSFTKKYDNKTLFAA
LNFSSDSIDFTIPKNSSSFKLEFGNYPRSEVDASSRTLEPWEGRIYISE
>S.cerevisiae S288c IMA2
MTISSAHPETEPKWWKEATIYQIYPASFKDSNNDGWGDMKGIASKLEYIKELGADAIWIS
PFYDSPQDDMGYDIANYEKVWPTYGTNEDCFALIEKTHKLGMKFITDLVINHCSSEHEWF
KESRSSKTNPKRDWFFWRPPKGYDAEGKPIPPNNWRSYFGGSAWTFDEKTQEFYLRLFCS
TQPDLNWENEDCRKAIYESAVGYWLDHGVDGFRIDVGSLYSKVAGLPDAPVIDENSKWQP
SDPFTMNGPRIHEFHQEMNKFIRNRVKDGREIMTVGEMQHATDETKRLYTSASRHELSEL
FNFSHTDVGTSPKFRQNLIPYELKDWKVALAELFRYVNGTDCWSTIYLENHDQPRSITRF
GDDSPKNRVISGKLLSVLLVSLSGTLYVYQGQELGEINFKNWPIEKYEDVEVRNNYDAIK
EEHGENSKEMKRFLEAIALISRDHARTPMQWSREEPNAGFSGPNAKPWFYLNESFREGIN
AEDESKDPNSVLNFWKEALRFRKAHKDITVYGYDFEFIDLDNKKLFSFTKKYDNKTLFAA
LNFSSDSIDFTIPNNSSSFKLEFGNYPRSEVDASSRTLKPWEGRIYISE
>S.cerevisiae S288c IMA4
MTISSAHPETEPKWWKEATIYQIYPASFKDSNNDGWGDMKGIASKLEYIKELGTDAIWIS
PFYDSPQDDMGYDIANYEKVWPTYGTNEDCFALIEKTHKLGMKFITDLVINHCSSEHEWF
KESRSSKTNPKRDWFFWRPPKGYDAEGKPIPPNNWRSYFGGSAWTFDEKTQEFYLRLFCS
TQPDLNWENEDCRKAIYESAVGYWLDHGVDGFRIDVGSLYSKVAGLPDAPVIDENSKWQL
SDPFTMNGPRIHEFHQEMNKFIRNRVKDGREIMTVGEMRHATDETKRLYTSASRHELSEL
FNFSHTDVGTSPKFRQNLIPYELKDWKVALAELFRYVNGTDCWSTIYLENHDQPRSITRF
GDDSPKNRVISGKLLSVLLVSLSGTLYVYQGQELGEINFKNWPIEKYEDVEVRNNYDAIK
EEHGENSKEMKRFLEAIALISRDHARTPMQWSREEPNAGFSGPNAKPWFYLNESFREGIN
AEDESKDPNSVLNFWKEALRFRKAHKDITVYGYDFEFIDLDNKKLFSFTKKYDNKTLFAA
LNFSSDSIDFTIPNNSSSFKLEFGNYPRSEVDASSRTLKPWEGRIYISE
>S.cerevisiae S288c IMA3
MTISSAHPETEPKWWKEATIYQIYPASFKDSNNDGWGDMKGIASKLEYIKELGTDAIWIS
PFYDSPQDDMGYDIANYEKVWPTYGTNEDCFALIEKTHKLGMKFITDLVINHCSSEHEWF
KESRSSKTNPKRDWFFWRPPKGYDAEGKPIPPNNWRSYFGGSAWTFDEKTQEFYLRLFCS
TQPDLNWENEDCRKAIYESAVGYWLDHGVDGFRIDVGSLYSKVAGLPDAPVIDENSKWQL
SDPFTMNGPRIHEFHQEMNKFIRNRVKDGREIMTVGEMRHATDETKRLYTSASRHELSEL
FNFSHTDVGTSPKFRQNLIPYELKDWKVALAELFRYVNGTDCWSTIYLENHDQPRSITRF
GDDSPKNRVISGKLLSVLLVSLSGTLYVYQGQELGEINFKNWPIEKYEDVEVRNNYDAIK
EEHGENSKEMKRFLEAIALISRDHARTPMQWSREEPNAGFSGPNAKPWFYLNESFREGIN
AEDESKDPNSVLNFWKEALRFRKAHKDITVYGYDFEFIDLDNKKLFSFTKKYDNKTLFAA
LNFSSDSIDFTIPNNSSSFKLEFGNYPRSEVDASSRTLKPWEGRIYISE
>S.paradoxus UFRJ50791
MTISSAHPETEPKWWKEATIYQIYPASFKDSNNDGWGDMKGIASKLEYIKELGADAIWIS
PFYDSPQDDMGYDIANYEKVWPTYGTNEDCFALIEKTHKLGMKFITDLVINHCSSEHEWF
KESRSSKTNPKRDWFFWRPPKGYDDNGKPIPPNNWRSYFGGSAWTFDEKTQEFYLRLFCS
TQPDLNWENEDCRKAIYESAVGYWLDHGVDGFRIDVGSLYSKVAGLPDAPVIDENTKWQP
SDPFTMNGPRIHEFHQEMNKFIRDRVKDGREIMTVGEMQHASDETKRLYTSASRHELSEL
FNFSHTDVGTSPKFRQNLIPFELKDWKVALAELFRYVNGTDCWSTIYLENHDQPRSITRF
GDDSPKNRVISGKLLPVLLVSLTGTLYVYQGQELGAINFKNWPIEKYEDVEVRNNYNAIK
EEHGENSKEMKKFLEALALISRDHARTPMQWSREEPNAGFSGPSAKPWFYLNESFREGIN
AEDEVKDPESVLSFWKEALKFRKAHKDITVYGYDFEFIDLDNKKLFSFTKKYDNKTLFAA
LNFSSDAIDFTIPNDNSSFKLEFGNYPKKEVDASSRTLKPWEGRIYISE
>S.bayanus MYC623
MTISSAHPETEPKWWKEAIIYQIYPASFKDSNNDGWGDMKGIASKLEYIKDLGADAIWIS
PFYDSPQDDMGYDIANYEKVWPTYGTNEDCFKLIEKTHELGMKFITDLVINHCSSEHEWF
KESRSSKTNPKRDWFFWRPPKGYDANGAPIPPNNWRSYFGGSAWTFDETTNEFYLRLFCS
TQPDLNWENEDCRMAIYESAVGYWLDHGVDGFRIDVGSLYSKVVGLPDAPVTDENTKWQP
SDAFTMNGPRIHEFHQEMNKFMRDRVKDGREIMTVGEMQHASDETKKLYTSASRHELSEL
FNFSHTDVGTSPKFRQNLVPFELKDWKVALAELFRYVNGTDCWSTIYLENHDQPRSITRF
GDDSPKNRVISGKLLSVLLTALTGTLYVYQGQELGQINFKNWPIEKHEDVEIRNNYKAIK
EEHGENSNEMKKFLEAIALISRDHARTPMQWSREEPNAGFCGPTGKPWFYLNESFREGIN
VEDEQKDPNSVLAFWKEALRFRKAHKDITVYGYDFEFIDLDNKKLFSFTKKYENKTLFAA
LNFSSDSLDFTIPNDNSSFKLEFGNFPKKEMDASSRTLKPWEGRIYISE
>S.kudriavzevii IFO1802 c1565
MTISSAHPETDPKWWKEATIYQIYPASFKDSNNDGWGDMKGIASKLEYIKGLGADAIWIS
PFYDSPQDDMGYDIANYEKVWPTYGTNEDCFALIEKTHKLGMKFVTDLVINHCSSEHEWF
KESRSSKTNSKRDWFFWRPPKGYDAEGSPIPPNNWRSYFGGSAWTFDETTKEFYLRLFCS
TQPDLNWENEGCRKAIYESAVGYWLDHGVDGFRIDVGSLYSKVVGLPDAPVIDGNTMWQP
SDPFTMNGPRIHEYHQEMNKFMRDRVKDGREIMTVGEMQHASDETKRLYTSASRHELCEL
FNFSHTDVGTSPLFRQNLIPFGLKDWKVALAELFRYINGTDCWSAVYLENHDQPRSITRF
GDDSPKNRVVSGKLLSVLLSALTGTLYVYQGQELGQINFKNWPVEKYEDVEIRNNYKAIK
EEHGENSEEMKKFLEAIALISRDHARTPMQWSHEEPNAGFSGPNAKPWFYLNESFREGIN
VDDEAKDPNSVLNFWKEALRFRKAHKDITVYGYDFEFIDLDNGKLFSFTKKYGNKTLFAA
LNFSSDVIDFTIPNDSPSFKLEFGNFPKKEVDASSRTLKQWEGRIYISE
>S.mikatae IFO1815 c633
MTISSAHPETETKWWKEATIYQIYPASFKDSNNDGWGDMKGIASKLEYIKELGADAIWIS
PFYDSPQDDMGYDIANYEKVWPTYGTNEDCFALIEKTHKLGMKFITDLVINHCSSEHEWF
KESRSSKTNPKRDWFFWRPPKGFDAEGKPIPPNNWRSYFGGSAWTFDEKTQEFYLRLFCS
TQPDLNWENEDCRKAIYESAVGYWLDHGVDGFRIDVGSLYSKVVGLPDAPVIDENTMWQP
SDPFTMNGPRIHEFHQEMNKFIRDRVKDGREIMTVGEMQHASDETKRLYTSASRHELSEL
FNFSHTDVGTSPLFRQNLVPFELKDWKVALAELFRYIDGTDCWSTIYLENHDQPRSITRF
GDDSPKNRVISGKLLSVMLSALTGTLYVYQGQELGQINFKNWPVEKYEDVEVKNNYKAIK
EEHGENSKEMKKFLEALALISRDHARTPMQWTGEEPNAGFSGPDAKPWFYLNESFREGIN
AEDEAKDPNSVLNFWKEALKFRKAHKDITVYGYDFEFIDLDNKKLFSFTKKYDNKKLFAA
LNFSSDSIEFTIPNDSPSFKLEFGNYPKKEVDASSRTLKPWEGRIYISE
>S.cerevisiae S288c IMA1
MTISSAHPETEPKWWKEATFYQIYPASFKDSNDDGWGDMKGIASKLEYIKELGADAIWIS
PFYDSPQDDMGYDIANYEKVWPTYGTNEDCFALIEKTHKLGMKFITDLVINHCSSEHEWF
KESRSSKTNPKRDWFFWRPPKGYDAEGKPIPPNNWKSYFGGSAWTFDEKTQEFYLRLFCS
TQPDLNWENEDCRKAIYESAVGYWLDHGVDGFRIDVGSLYSKVVGLPDAPVVDKNSTWQS
SDPYTLNGPRIHEFHQEMNQFIRNRVKDGREIMTVGEMQHASDETKRLYTSASRHELSEL
FNFSHTDVGTSPLFRYNLVPFELKDWKIALAELFRYINGTDCWSTIYLENHDQPRSITRF
GDDSPKNRVISGKLLSVLLSALTGTLYVYQGQELGQINFKNWPVEKYEDVEIRNNYNAIK
EEHGENSEEMKKFLEAIALISRDHARTPMQWSREEPNAGFSGPSAKPWFYLNDSFREGIN
VEDEIKDPNSVLNFWKEALKFRKAHKDITVYGYDFEFIDLDNKKLFSFTKKYNNKTLFAA
LNFSSDATDFKIPNDDSSFKLEFGNYPKKEVDASSRTLKPWEGRIYISE
>S.paradoxus CBS432
MTISDHPETEKKWWKEATIYQIYPASFKDSNNDGWGDLKGITSKLPYIKDLGVDAIWVCP
FYDSPQQDMGYDISNYEKVWPTYGTNEDCFELIDKTHKLGMKFITDLVINHCSTEHEWFK
ESRSSKTNPKRDWFFWRPPKGYDDEGKPIPPNNWKSFFGGSAWTFDEKTQEFYLRLFASR
QADLNWENEDCRKAIYESAVGFWLDHGVDGFRIDTAGLYSKRPGLPDSPIFDKTSKLQHP
NWGSHNGPKIHEYHQELHKFMKNRVKDGREIMTVGEVAHGSDNALYTSAARYEISEVFSF
THVDIGTSPFFRYNIVPFSLKQWKEAIASNFLFINGTDSWATTYIENHDQPRSITRFADD
SPKYCTTSGKLLALLECSLTGTLYVYQGQEIGQINFKDWPIEKYEDVDVRNNHEIIRKKF
GEDSMEMQDFLRGIALLSRDHSRTPMPWTKEKPNAGFTGPDAKPWFFLNESFQQGINVEQ
ESENNDSVLNFWRRALQARKKYKDLMIYGYDFQFIDLDSDQIFSFTKEYEDKTLFAALNF
SGEEIEFNLPREGASLSFIFGNYDDTDASSRVLKPWEGRLYLVK
>S.cerevisiae YIIc17_E5
MTISDHPETEPKWWKEATIYQIYPASFKDSNNDGWGDLKGITSKLQYIKDLGVDAIWVCP
FYDSPQQDMGYDISNYEKVWPTYGTNEDCFELIDKTHKLGMKFITDLVINHCSTEHEWFK
ESRSSKTNPKRDWFFWRPPKGYDAEGKPIPPNNWKSFFGGSAWTFDETTNEFYLRLFASR
QVDLNWENEDCRRAIFESAVGFWLDHGVDGFRIDTAGLYSKRPGLPDSPIFDKTSKLQHP
NWGSHNGPRIHEYHQELHRFMKNRVKDGREIMTVGEVAHGSDNALYTSAARYEVSEVFSF
THVELGTSPFFRYNIVPFTLKQWKEAIASNFLFINGTDSWATTYIENHDQARSITRFADD
SPKYRKISGKLLTLLECSLTGTLYVYQGQEIGQINFKEWPIEKYEDVDVKNNYEIIKKSF
GKNSKEMKDFFKGIALLSRDHSRTPMPWTKDKPSAGFTGPDVKPWFFLNESFEQGINVEQ
ESRDDDSVLNFWKRALQARKKYKELMIYGYDFQFIDLDSDQIFSFTKEYEDKTLFAALNF
SGEEIEFSLPREGASLSFILGNYDDTDVSSRVLKPWEGRIYLVK
>S.cerevisiae MAL32
MTISDHPETEPKWWKEATIYQIYPASFKDSNNDGWGDLKGITSKLQYIKDLGVDAIWVCP
FYDSPQQDMGYDISNYEKVWPTYGTNEDCFELIDKTHKLGMKFITDLVINHCSTEHEWFK
ESRSSKTNPKRDWFFWRPPKGYDAEGKPIPPNNWKSFFGGSAWTFDETTNEFYLRLFASR
QVDLNWENEDCRRAIFESAVGFWLDHGVDGFRIDTAGLYSKRPGLPDSPIFDKTSKLQHP
NWGSHNGPRIHEYHQELHRFMKNRVKDGREIMTVGEVAHGSDNALYTSAARYEVSEVFSF
THVELGTSPFFRYNIVPFTLKQWKEAIASNFLFINGTDSWATTYIENHDQARSITRFADD
SPKYRKISGKLLTLLECSLTGTLYVYQGQEIGQINFKEWPIEKYEDVDVKNNYEIIKKSF
GKNSKEMKDFFKGIALLSRDHSRTPMPWTKDKPNAGFTGPDVKPWFFLNESFEQGINVEQ
ESRDDDSVLNFWKRALQARKKYKELMIYGYDFQFIDLDSDQIFSFTKEYEDKTLFAALNF
SGEEIEFSLPREGASLSFILGNYDDTDVSSRVLKPWEGRIYLVK
>S.cerevisiae MAL12
MTISDHPETEPKWWKEATIYQIYPASFKDSNNDGWGDLKGITSKLQYIKDLGVDAIWVCP
FYDSPQQDMGYDISNYEKVWPTYGTNEDCFELIDKTHKLGMKFITDLVINHCSTEHEWFK
ESRSSKTNPKRDWFFWRPPKGYDAEGKPIPPNNWKSFFGGSAWTFDETTNEFYLRLFASR
QVDLNWENEDCRRAIFESAVGFWLDHGVDGFRIDTAGLYSKRPGLPDSPIFDKTSKLQHP
NWGSHNGPRIHEYHQELHRFMKNRVKDGREIMTVGEVAHGSDNALYTSAARYEVSEVFSF
THVEVGTSPFFRYNIVPFTLKQWKEAIASNFLFINGTDSWATTYIENHDQARSITRFADD
SPKYRKISGKLLTLLECSLTGTLYVYQGQEIGQINFKEWPIEKYEDVDVKNNYEIIKKSF
GKNSKEMKDFFKGIALLSRDHSRTPMPWTKDKPNAGFTGPDVKPWFLLNESFEQGINVEQ
ESRDDDSVLNFWKRALQARKKYKELMIYGYDFQFIDLDSDQIFSFTKEYEDKTLFAALNF
SGEEIEFSLPREGASLSFILGNYDDTDVSSRVLKPWEGRIYLVK
>S.mikatae IFO1815 c203
MTISDHPETEKKWWKEAMIYQIYPASFKDSNNDGWGDLKGITSKLQYIKDLGADAIWVCP
FYDSPQQDMGYDVSNYEKVWPTYGTNEDCFELIDKTHKLGMKFITDLVINHCSTEHEWFK
ESRSSKTNPKRDWFFWRPPKGYDENGIPIPPNNWRSFFGGPAWTFDETTNEFYLRLFATG
QADLNWENEDCRKEIFESAVGFWLDRGVDGFRIDTAGLYSKRPGLPDSPIFDKTSKLQHP
NWGSHNGPRIHEYHQELHKFMKNRVKDGREIMTVGEVAHGSDNALYTSAARYEISEVFSF
THVDIGTSPFFRYNKVPFTLKEWKEAIASNFLFINGTDSWATTYIENHDQPRSITRFADD
SPKYRTISGKLLALLECSLTGTLYVYQGQELGQINLKNWPIEKYEDVDVKTNYNIIKEKF
GKDSKEMKDFLEGIALVSRDHSRTPMPWSKDKPNAGFTGPDVKPWFFLNESFQQGINVEQ
ETKDNGSVLNFWRRALQARKKYNDLMVYGYDFQFIDLDSDKIFSFTKEYEDKTLFAALNF
SGEEVEFNLPREDASLSFMLGNYDDADASSRVLKPWEGRLYLVK
>S.kudriavzevii IFO1802 c1970
MTISDHPETAPKWWKESTIYQIYPASFKDSNHDGWGDLKGITSKLEYIKELGADAIWVCP
FYDSPQQDMGYDVSDYKKVWPTYGTNEDCFDLIEKAHKLGMKFITDLVINHCSTEHEWFK
ESRSSKTNPKRDWFFWRPPKGYDENGKPIPPNNWGSFFGGSAWTFDETTDEFYLRLFATG
QVDLNWENDDCRKAIYEDAVGYWIDHGVDGFRIDTAGLYSKRPGLPDSPIFEENSEFQHP
NWGSHNGPRIHEFHQELHRYMKDRVKDGREIMTVGEVAHGSDNALYTSAARYEISELFSF
EHVDIGAKPFFRYNKVPFSLKQWKEAIASNFLFINGTDSWATTYIENHDQARSITRFTDD
SPKYRTLSGKLLALLECSLTGTLYVYQGQEIGQINFKNWPIEKYEDVDVKTHYGIIKKKF
GEDSKEMEDFYEGIALFSRDHARTPMPWSKEKPNAGFTDQNVKPWYFLNESFRQGINVEE
ESLDSASVLNFWKRALQARKKNKELMVYGYDFEFVDLENDKIFSFTKEYEDKTLFAALNF
SGEEIEFELPKKGASLSFILGNYDDADASSRVLRPWEGRIYHVR
>K.thermotolerans GI:255715867
MTISEHPETLSKWWKEATIYQIYPASFKDSNDDGWGDLKGITSKLEYLKKLGVDAIWVCP
FYDSPQQDMGYDIANYEKVWPTYGTNEECFELINKTHELGMKFITDLVINHCSSDHEWFK
ESRSSKSNPKRDWFFWRPPKGYESDGKPIPPNNWKSFFGGSAWSFDEHTNEFYLRLFASR
QPDLNWENVDCRKAIYESAVGYWLDHGVDGFRIDTAGLYSKRPNLPDSPIFDVDSDLQHA
NWGSHNGPRIHEFHRELRKFIDDRVKDGREIMTVGEVAHGNDNPLYSCASRQEMNEVFSF
RHVDIGTSPFFRYNTVPFTLKDWKQAIADNFLFINGTDAWATIYIENHDQPRSITRFGDD
SPKYRTLSGKLLALLECSLTGTLYVYQGQEIGQVNFKDWPIEKYEDVDVRNNFEIVKNKY
GENSKEMRLFYEGIALMSRDHSRTPIPWSPEVPNAGFCGTAAKPWFSLNESYKEGINVAE
ELENADSVLNFWRKALETRKKHKNVMIYGYDFEFIDLDSEKLFSFTKQYEDKVLFAAFNF
SGEHVEFKRPDKNASLSLILGNYNEADTSSTILKPWEGRLYYVN
>S.kluyverii SAKL0A05698g
MTITDSHPEIKPKWWKEATIYQIYPASFKDSDDDGWGDLPGVASKLGYLKELGVDAIWIC
PFYDSPQQDMGYDIANYEKVWPRYGTNEDCFNLINEAHKLGIKVIVDLVINHCSSEHKWF
RESRSSKDSPKRDWFIWRKPKGYTADGRPIPPNNWRSFFGGSAWEFDPHTEEFYLRLFAS
GQPDLNWENENTRKAIYDSAVGFWLHKGVDGFRIDTAGLYSKIPGLPDAPITDPSTEFQN
ANPMSNNGPRIHEFHKEMHKYMEEQITDGREIMTVGEVGQGDPKTRLQYTSAREKEISEL
FYFEHTSTGTSPTFRYNITPFTLKDWKLGIADSFQFINGTDAWSTIYLENHDQPRSITRF
GNDSPEWRATSGKLLALLEVSLTGTLYVYQGQELGQVNLKGWPIEKYEDVEVHTNYKIIK
EKYGDESVEMKKFKEGVALIARDHSRTPFPWTSEEPYAGFTRGEKPWFGVNESFREGINA
ADELKDPNSVLNFWKKALKLRKEHKDIMVYGYDFEFYDLDNERLFMYTKRNGDRKLFAAL
NFSGEEVEFSVPVKDAKYTPFFGNYDNLEAESRVLQPWEGRLYYVE
>S.kluyverii SAKL0A05654g
MTVTDFHPEIKPKWWKEATIYQIYPASFKDSDDDGWGDLPGVASKLGYLKELGVDAIWIC
PFYDSPQQDMGYDIANYEKVWPRYGTNEDCFNLINEAHKLGIKVIVDLVINHCSSEHKWF
RESRSSKDSPKRDWFIWRKPKGYTADGKPIPPNNWRSFFGGSAWQFDEPSQEFYLRLFAP
GQPDLNWENETTRKAIYDSAVGYWLDHGVDGFRIDTAGLYSKVPGLPDAPVDDPTSEFQH
PNPMSNNGPRIHEFHKEMHQYVLDKVTDGREIMTVGEVGFGEDSIFKKYTSAREGEISEL
FNFTHVWLGTSPELRYKLKPFTLKEWKLAVAESFRFINGTDSWSTVYLENHDQPRSISRF
GDDSPKWRTVSGKLLALLEVSLTGTLYVYQGQELGQINFKNWEIDQYEDIEVHTNFTIIK
DKYGENSTEMQKFKQGLALVSRDHSRTPFPWTSEEPYAGFTRGEKPWFGVNESFREGINA
ADELKDPNSVLNFWKKALKLRKEHKDIMVYGYDFEFYDLDNERLFMYTKRNGDRKLFAAL
NFSGEEVEFSVPVKDAKYTPFFGNYDNLEAESRVLQPWEGRLYYVE
>S.kluyverii SAKL0A00154g
MTVISSHPETDPKWWKEATIYQIYPASFKDSDDDGWGDLPGITSKLGYLKKVGIDAIWIC
PFYDSPQEDMGYDIANYEKVWPRYGTNEDCFHLIDQAHKLGIKIIVDLVLNHCSAEHEWF
KESRASKDSPKRDWFMWRKPKGYTTDGKPIPPNNWRSFFGGSAWQFDEASQEFYLRLFAP
GQPDLNWENETTRKAIYDSAVGYWLDHGVDGFRIDVGSMYSKVAGLPDAPVTEPGLPYQD
GTQFFVNGPRIHEFHKEMHQYILDKVTDGREIMTVGEVGFGQESVFREYTSAREGEINML
FNFKHTSVGTGPFKYDLVPFTLKDWKLALAESFLFINGTDCWATVYIENHDQPRSVSRFG
NDSPRWRKVSAKLLALMEISFTGTLYVYQGQELGQTNFKNWSIDQYEDIECTGNYKMIKE
KYGENSQEIKNFMEGAALISRDHARTPFPWTKDEPFAGFTGAKKPWFSMNESFREGINAE
TEGEDPDSVLNFWKKALQVRKEHKDVMVYGYDFEFIDLDNDKLFMYTKKNGDKKLFAALN
FSDEELEFPVPDKGAEYSLIFGNYDCADGAVRTLKPWEGKLYYMN
>S.kluyverii SAKL0C00176g
MTIDNSHPETEPKWWKEATIYQIYPASFKDSNNDGWGDLAGITSKLGYLKELGVDAVWIC
PFFESPQEDMGYDIANYEKVWPRYGTNNDCFDLINEAHKAGIKVIVDLVLNHCSAEHEWF
KESRASKDSPKRDWFIWKKPKGYTADGNPIPPNNWRSFFGGSAWEFDEPTQEFYLHVFAT
GQPDFNWENETTRKAIYDSAVGYWLDHGVDGFRIDVGSMYSKVAGLPDAPVTEPGLPYQD
GTQFFVNGPRIHEFHKEMHQYVLHKVTDGREIMTVGEVGFGQESVFKEYTSAREGEINML
FNFKHTSVGTGPFKYDLVPFSLKDWKLALAENFLFINGTDCWATAYIENHDQPRSVSRFG
NDSPRWRKVSAKLLAVLEISLTGTLYVYQGQELGQINFRNWTIEQYEDIECTGNYKMIEE
KYGKDSKEIENFMKGAALISRDHARTPFPWTKDEPFAGFTHAEKPWFSMNESFKDGINAA
EEQEDPDSVLNFWKKALQVRKEHKDIMVYGYDFEFVDLDNEKLFMYTKRNGGKKLFAALN
FSDDEVEFSVPNANAKYSLIFGNYDEVDGDVRTLKPWEGRLYYEN
>S.cerevisiae S288c IMA5
MTIIHNPKWWKEATVYQIYPASFKDSNNDGWGDLAGITSKLDYVKELGVDAIWVCPFYDS
PQEDMGYDIANYEKVWPRYGTNEDCFQMIEEAHKRGIKVIVDLVINHCSEEHEWFKESRS
SKANPKRDWFFWRPPKGYDEKGNPIPPNNWRSFFGGSAWRYDEKTGEFFLHVFALGQPDF
NWENEECRKAIYDSSVGYWLRHNVDGFRIDVGSMYSKVEGLPDAPITDPTVPYQKGTEFF
INGPRIHEYHKEMHNYMLSQVPEGKEIMTVGEVGIGNEDDFRVYTSAKEGELNMMFNFKH
TSVGENPKCKYELIPFTLKDFKLALAESFLFIENTDCWSTIYLENHDQPRSVSRFGSDSP
KWREISSKMLATLIISLTGTVFIYQGQELGMPNFKNRKIEQIKCVEGTGTYAAIKRDYGE
DSEKMKKFFEALALISRDHGRTPFPWSADEPSAGFSKDAKPWIDMNESFRDGINAEAELK
DKNSVFFFWKKALQVRKEHKDILVYGHNFQFIDLDNDKLFMFTKDTDNKKMFAVFNFSSD
NTDFSVPDNEASYTMFFGNYANSNGDSRTLQPWEGRLYLLK
>S.cerevisiae 273614N
MTIIHNPKWWKEATVYQIYPASFKDSNNDGWGDLAGITSKLDYVKELGVDAIWVCPFYDS
PQEDMGYDIANYEKVWPRYGTNEDCFQMIEEAHKRGIKVIVDLVINHCSEEHEWFKESRS
SKTNPKRDWFFWRPPKGYDEKGNPIPPNNWRSFFGGSAWRYDEKTGEFFLHVFAPGQPDF
NWENEECRKAIYDSSVGYWLRHNVDGFRIDVGSMYSKVEGLPDAPITDPTVPYQKGTEFF
INGPRIHEYHKEMRKYMLSQIPEGKEIMTVGEVGVGNEEDFRDYTSAKEGELNMMFNFKH
TSVGESPECKYELIPFTLKDFKLALAESFLFIENTDCWSTIYLENHDQPRSVSRFGSDSP
KWRAISSKMLATLIISLTGTVFIYQGQELGMPNFKNRKIEQIKCAEGTGTYAAIKRDYGE
DSEKMKKFFEALDLISRDHGRTPFPWNDDKPSAGSSKDAKPWIDMNESFRDGINAEAELN
DKDSVFFFWKKALQVRKEHKDILVYGHNFQFIDLDNDKLFMFTKDTDNKKMFAVFNFSSD
NTDFSVPDEGASYTMFFGNYADSNGESRTLQPWEGRLYYMK
>S.paradoxus DBVPG6304
MTIIHNPKWWKEATVYQIYPASFKDSNNDGWGDLAGITSKLDYIKELGVDAIWVCPFYES
PQEDMGYDIANYEKVWPRYGTNEDCFQLIEESHKRGIKVIVDLVVNHCSEEHKWFKESRS
SKTNPKREWFFWRPPKGYDEKGNPIPPNNWRSFFGGPAWRYDEKTGEFFMHVFAPGQPDF
NWENEECRKAIYESSVGYWLRHNVDGFRIDVGSMYSKVKGLPDAPVTDPTVPYQDGTAFF
INGPRIHEYHKEMRQYMISQVPEGKEIMTVGEVGVGNENDFKDYTSAKEGELNMMFNFKH
TSVGENPEYKYELIPFTLKDFKLALAESFLFIENTDCWSTIYLENHDQPRSVSRFGCDSP
KWREISSKMLATLIISLTGTVFIYQGQELGMPNFKNRKIEQIKCVEGTGTYAAIKRDYGE
DSEKMRKFFEALALISRDHGRTPFPWTGEEPYAGFSENAKPWLDINESFRDGINAEAELK
DEDSVFFFWKKALQVRKNHKDILVYGHNFQFFDLNNDKLFMFTKDADSKKMFAVFNFSSD
NTDFPVPDEKASYTMFFGNYADADGKSRTLQPWEGRLYSMK
>K.thermotolerans GI:255719660
MSAVDKWWKEAAVYQIYPASFYDSNGDGWGDLPGITAKLPYLRQLGVDALWICPFYDSPQ
QDMGYDISDYEKVWPRYGTNEDCYQLIREAHAAGIRVVVDLVINHCSSEHAWFRESRSSK
TSAKRDWFIWRPAKGFTADGKPIPPNNWQSFFGGSAWEWDERTQEFYLRLFASGQPDFNW
ELSEVRKAIYESAAGFWLDHGVDGFRIDTAGLYSKIGGLPDAEVRDATNEHQHPGHNTQN
GPRIHEFHKEMRAFFDKRTAGRANEIFTVGEVGRCDLAGLLQYTSEQEREMSQLFNFAHT
ECGVGTHLRYHAQPFTLKEWKLGIAASFLFANRTDSWSTVYLENHDQPRSVTRFGDDSPA
WRQVSAKLLAILEVALTGTLYVYQGQELGQINNHGWTLDQYQDVDMITNRDIIAKRYGKN
SVEMAKFAQGVALLSRDHSRTPFPWTSREPDASFSAVCQSGVKPWISMNDSFRDGINAED
ELKDPNSVFHFWRAALRLRKQHKDILVYGQGFEFFDLDNPDLFMFTKKSRDGAKTLFAAL
NFSSEDREFPLPDEDAAYKAFFGNYDLESAQERTLRPWEGRLFYVE
>K.thermotolerans GI:255719187
MTITAHPNTQPKWWKEATVYQIYPASFNDSDNDGWGDIGGITQKLPYLKELGVDCIWICP
FYDSPQQDMGYDISDYEKVWPRYGSNEQCFELIDQAHAAGLKVVVDLVINHCSDQHRWFQ
EARASKSSAKRDWFIWRAPKAFDQDGKPIPPNNWRSFFGGSAWQYDDASGEFYLRLFASG
QPDLNWENDECRHAIYESAVGFWLDHGVDGFRIDTAGLYSKVPGLPDTPVVDETSEFQDP
NPSTHNGPRIHEFHKEMHQFMKDRVKDGRELLTVGEMGVADPKVRLDYTLEESKELSELF
SFAHTEVGTTGFYRYNISPFTLKEWKLAIADSFNFINNTTAWSTIYLENHDQPRSVTRFG
DDSSAWRKVSAKLLALLEISLTGTLYVYQGQELGQINLKNWTIDRYEDVDVKTNYNIIKE
KFGEDSVEMLKFQQGVALVSRDHSRSPFPWSKEEPYAGFCKSAIPWFGLNESFREGINAE
EELKDPDSVFHFWRKALQVRRQHKDILIYGFDFRFHDLDDPKIFSFTKQSGDKTLFAALN
FSSDEAKFTVPDEAATYKPFFGNYEDTDANSTTLKPWEGRLYYVE
>K.lactis GI:50312678
MTITKFVSEHPQTDPKWWKEAIVYQVYPASFKDSNHDGWGDIKGIDSKLEYIKELGANAI
WICPFYDSPQEDMGYDISDYEKVWPRYGTNEDIFNLIDRAHGLGIKIIVDLVINHCSSEH
AWFKEARSSLDNPKRDWFIWKAPKGFDSNGKPIPPNNWRSFFGGSAWEYDEHTGQFYLRL
FAKGQPDFNWENEVTRNAIYESAVGFWLDHGVDGFRIDTAGLYSKQPGFPDVPIINPGLD
FQHPDPAILNGPRIHEFHKEMNKFMRERVKDGRELLTVGEIPCGTHDVCKAYTSAKEQEI
TQLFEFEHVSVGRKPGNVGVVNFKLSEFKDGIAAAFQFIDKTDSWSTVYIENHDQPRSVT
RFGDDSPEYREISAKLLALLETSLTGTLYVYQGQELGMINFRDWPIEKYEDVEVKGMYKM
MVDQFGADSDQVKDYVNGLQLISRDHARTPFPWTSEAPYAGFTDGKEPWFPLTETFQEGI
NAEDELKDPKSVFNFWKTAIEVRKTHKDVLNYGYDFTFVDHANEKLFAFTKKYGEKVLYV
VLNFSKEEIEFSFLEGYNSYDYIFGNYPEAEIDTGSNKLQPWEGRFYYAN
>C.dubliniensis GI:241959630
MIERKWWKEAVVYQIWPASYKDSNGDGIGDIQGIISKLNYIASLGVTTVWLSPMYESPQD
DMGYDVSDYENVYSKYGTLQDMEELIAGCHDRGLRLILDLVINHTSVEHKWFKESRSSRD
NPKRDWYIWKPPRLDSNGNKHPPNNWGSYFSGSAWKYDELTGEYYLHLFAESQPDLNWEN
EECRTAIYNSAIKFWLDKGVDGFRIDTAGMYSKYQHFKDAPIVFPESEFQPCEIYHKHGP
RIHEFHKEIAEVMEPYNTMTVGEVGHSTKEQALKYVSAAQKEMNMMFLFDVVELGSDPRD
RFRYHGFDLIDFKKAIKSQGEFAEGTDAWSTVFIENHDQPRAISRFGNDSPEYRVLSGKA
LAMLQCLLTGTLFIYQGQEIGMTNVPRSWSIEEYKDINTINYYNAFKEKYGQDADFKEKE
AKLLDVINLLARDNSRTPVQWNSKEYAGFSDTEPWMRVNDNYKEINVECQDRDYNSLLYF
YRKLLRIRSLYKDLFVYGEMKFLGFNDKKVFTFIKKAPPSVIAAYVVINFSTEEVKFEQL
LKGHYRFVIANMDTDRDEVLAPYEARLYMVDYKYY
>C.dubliniensis GI:241956055
MTIEYTWWKDATIYQIWPASYKDSNGDGIGDIPGIISTLDYLKELGIDIIWLSPMYKSPM
EDMGYDISDYESINPDFGTMEDMQNLIDGCHQRGMKIICDLVVNHTSSEHEWFKQSRSSK
TNPKRDWYIWKKPKIDSKTGEKLPPNNWMSYFSGSAWEYDELTDEYYLRLFAKGQPDLNW
ENEECRQAIYNSAMKSWFQKGVDGFRIDVAGLYSKDQSFKDAPIVFPDQTYQPSGDLTSN
GPRIHEFHQEMYREVTSKYDVMTVGEIGHCDRDEALKYVSAKRKELNMIFLFDLVEVGSN
DQDRFRYNGWNLIDFKKAIKNQSDFIKGTDAWSTVFIENHDQPRCISRFGNTKSLDSSVK
TGKLLAMLQTTLTGTLFIYQGQEIGMTNLPRSWSIDEYKDINTINYYKDFKKRYGNEPDF
KQREEKLLDVINLVARDHARSPVQWNDNEPYAGFSTHQPWTRVNDNYKQINVANELKDPN
SVLKFYQTLLKLRKNYKDLFIYGSFDILDFNNEKVFTYIKQHQDGSLPKAYVTLNFANES
IPFKPLIEGEFKLISTNVQQSEYDTSVLSPYEGRIYIVE
>C.tropicalis GI:255723343
MTIDYTWWKDATVYQIWPASFKDSNGDGIGDIPGIITELDYLKDLGVDIIWLSPMYKSPM
EDMGYDISDYEDINPDFGTLQDMQNLIDGCHERGMKIICDSVLNHTSAEHEWFKESRSSL
DNPKRDWYIWKKPKYDADGNRQPPNNWLSYFSGSAWTYDEKTGEYYLRLFANGQPDLNWE
NEECRKAIYDSALKFWLDRGVDGFRIDTAGLYSKHQSFGDAPIVFKDSIYQPSEKYTHTG
PRIHEFHQEMNKEVWSKYDIMTVGEVGHCKREEALKYVSAARKEMNMMFLFDIVELGSDD
QDRFRYLGWKLKDFKEAIQIQSDFIKGTDAWSTVFIENHDNARCISRFGDDRKYSAKSGK
LLATLQATLTGTLFIYQGQEIGMTNLPRSWPIEEYKDINTINYYNAFKEKCGNDPDFKEK
EEKLLDVINLVARDHARSPVQWNSSANAGFTSGKPWMRVNDNYKEINVEAQQKDPNSVLQ
FYERLLKLRKEYKDLFIYGSFEILDYDNEKTFTYVKELQNADSPKAYVVLNMSGDQVKFN
PLIKGDFRLIVSNVSQSELVENTLTPWEARVYIVD
>C.tropicalis GI:255723335
MTIDYTWWKDATIYQIWPASYKDSNGDGIGDIPGIISELDYIKDLGVDIIWLSPMYKSPM
EDMGYDISDYEDINPDFGTLQDMQNLIDGCHERGMKIICDLVINHTSADHEWFKESRSSL
DNPKRDWYIWKKPKYDADGNRQPPNNWQSYFSGSAWEYDEPTGEYYLRLFAKGQPDLNWE
NEECRKAIYDSAIRFWLNRGVDGFRIDVAGFYSKEQSFTDAPITYVDQLHQPSKELTSNG
PRIHEFHQEMNKEIWSKYDIMTVGEMCHWTKQEALKYVSASRNEMNMMFIFDVVELGTEN
SDRFRYFGWNLIDFKNAVKSQSDFIKGTDAWSTVFIENHDQPRSITRFGNDKKYHTKSGK
LIAMLQTTLTGTLFIYQGQEIGMTNLPRSWSIEEYKDVYTTNYYNEFKKKYGDDADFKQK
EKQLMDVINMVARDHSRSPVQWNSSANAGFTSGKPWMKVNDNYTDINVKEQQHNPNSLLK
FYQKMLKLRKEYKDLFIYGSFEILDYNNDKSFTFIKEIMDAKSPKAYVVLNFSNDVVPFE
RLIEGEFELVASNLDSATEFEESILSPYEGRVYIVE
>C.tropicalis GI:255723379
MTIDYTWWKDATIYQIWPASYKDSNGDGIGDIPGIISELDYIKDLGVDIIWLSPMYKSPM
EDMGYDISDYEDINPDFGTLQDMQNLIDGCHERGMKIICDLVINHTSDQHEWFKESRSSL
DNPKRDWYIWKKPKYDADGNRHPPNNWRSYFSGSAWTYDETTGEYYLRLFANGQPDLNWE
NEECRNAIYDSALKFWYDRGVDGFRIDTAGLYSKVQTYPDAPIEFPDQEFQPCTLYSHNG
PRIHEFHQEMFDKVTSKYDVMTVGEVGHSSREDALKYVGASRHEMNMMFLFDLVDVGCDA
NDTFRYKGWDLKDFKKAIQNQSDFVKGTDAWSTVFIENHDRPRCVTRFGNDKKYHDKSGK
LLAMLQTTLTGTLFIYQGQEIGMTNLPRSWSIEEYKDINTINYYNAFKEKYGNDPDFKEK
EEKLLDVINLVARDHARSPVQWNSSANGGFTTGKPWTRVNDNYKEINVEAQQKDPNSILK
FYQSLLKLRKEYKDLFIYGDLEVLDYDNEKLFTFIKQLPDSKSPKAYIAVNMSNDQVKFN
PIVDGDYKLVSCNVNQSEFDESVLSPFEGRIYIIN
>C.tropicalis GI:255722758
MTIEAKWWKEAVVYQIWPASYKDSNSDGVGDIPGIISTLDYLKDLGVNVVWLSPMYKSPM
EDMGYDISDYEDINPDFGTLDDMQNLIDGCHKRGMKIICDLVINHTSVEHEWFKESRSSL
DNPKRDWYIWKKPRYDADGNRQPPNNWMSYFSGTTWEYDEKTGEYYLHLFAKGQPDLNWE
NKECREAIYKSAIKYWLDRGVDGFRIDTAGMYSKHQEFKDAPVVFKDQIYQPCKIYHQHG
PRIHEFHKEIAELMESCDCMTVGEVGHSTREESLKYVGASRKEMNMMFVFDVVEVGSDPR
DRFRYNGFNLVDFKKANQNQSDFVKGTDAWSTVFIENHDQPRCITRFGNDKEYRVESGKL
LAMLEASLTGTLFIYQGQEIGMTNVPRSWPIEEYKDINSLNYYNDFKEKYGNDPDFKEKE
EKLMDVINLLARDNARTPVQWTDQEFAGFSDSKPWMRVNDNYKEINVAKEIDDKDSLLNF
VKKMLQIRKEYKDLFVYGDFKMVDLEDKQLFKFIKSNGNQKAFVVLNFSTDEVNFTHTDG
KLLVSNQEPKEGVLKPYEGRIYIE
>C.tropicalis GI:255723375
MTINQTWWKNASIYQIWPASYKDSNGDGIGDIPGIISELDYIKDLGVDIIWLSPMYKSPM
EDMGYDISDYEDINPDFGTLQDMQNLIDGCHERGMKIICDLVINHTSADHEWFKESRSSL
DNPKRDWYIWKKPKYDADGNRQPPNNWMSYFSGSAWEYDEKTGEYYLRLFAKGQPDLNWE
SEECRKAIYNSAVKSWLDKGVDGFRIDVGCLYSKVQTFEDAPIVFKDSIYQPSGDLTANG
PRIHEFHQEMNREVISKYDVMTVGEICHCSKEEALKYVGASRHELNMMFIFDVVEVGCDE
RDRFRYLGWKLKDFKKAIQNQSDFVKGTDAWSTVFIENHDQPRCVTRFGNDKKYHDKSGK
LLAMLQTTLTGTLFIYQGQEIGMTNLPRSWSIEEYKDINTINYYNAFKEKYGNDPDFKEK
EEKLLDVINLVARDHARSPVQWNSSANGGFTTGKPWTRVNDNYKEINVEAQQKDPNSILK
FFQKMLKLRKEHKNLFIYGNLEILDYDNDKTFTFVKELPDAKAPKAYVVLNFSNEPVKYT
PLIPGEFKLIVTNVSDSELDEATLSPYEGRVYIVD
>L.elongisporus GI:149243808
MTVDYTWWKDATIYQVYPATFAKGLQGRYTGDDKTFDGACGDIPGIISKLDYLKDFVDII
WLSPMYDSPQDDMGYDISDYQNVYHRYGTMQDMQNLIDGCHQRGMKIICDLVINHTSSQH
EWFKESRSSLDNPKRDWYIWKKPKYDKDGNRCPPNNWLSHFSGSAWEFDETTGEYYLKLF
AKTQPDLNWENEETRKAIYDTCLKFWFERGIDGFRIDTAGMYSKDQAFPDAPIVYKDQYY
QPSGMYTNNGPRIHEFHKEMFKNVTSHYDAMTVGEVGHCSKEQALKYVSKSENEMNMMFL
FDVVDVGSDKGDRFRYNGFDLKDFKKAVQNQCEFIYGTDAWSTVFIENHDQPRCISRFGD
AKYRVKSGKLLCLLQLTLTGTLFIYQGQEIGMTNLPRDWPIEEYKDINTINYYKAFKEKY
GNDADYAEKEKKLMDVINLVARDHARSPMQWDSSEYGGFSDHEPWTRVNTNYKEINVADQ
LQDPDSLLNFWKKSLKVRKEYKDLLIYGSFEILDFDNEQLFTYVKTLENAKSPKAYVVLN
FSTTDVKFEKLVEGGSYKLINCNVKESEMVEDRLSPFEGRVYIVE
>C.albicans GI:238882867
MTIEYTWWKDATIYQIWPASYKDSNGDGIGDIPGIISTLDYLKNLGIDIIWLSPMYKSPM
EDMGYDISDYESINPDFGTMEDMQNLIDGCHERGMKIICDLVVNHTSSEHEWFKQSRSSK
SNPKRDWYIWKPPRIDAKTGEKLPPNNWGSFFSGSAWEYDELTDEYYLRLFAKGQPDLNW
ENEECRQAIYNSAMKSWFDKGVDGFRIDVAGLYSKDQSFKDAPIVFPDQIYQPSGELISN
GPRIHEFHQEMYRQVTSKYDVMTVGEIGHCDRNEALKYVSAQRKELNMMFLFDLVEVGSN
NQDRFRYNGWNLIDFKKAIQNQSDFIKGTDAWSTVFIENHDQPRCISRFGNTKSLDLINK
TGKLLAMLQASLTGTLFIYQGQEIGMTNLPRSWSIDEYKDINTINYYKDFKEKYGNEPDF
KQREEKLLDVINLVARDHARSPVQWNDDDTESYGGFSTHKPWTRINDNYKQINVANELKD
PNSILKFYQSVLKLRKEYKDLFIYGSFDILDFNNEKLFTYVKSHKEGNELPKAYVTLNFS
NESIPFKPLIEGEFKLMTTNVQQSDYDESVLSPYEGRIYIVD
>P.angusta GI:7739797
MTIESQEPWWKSAVVYQVWPASFKDSNGDGIGDLNGITSELDHIKSLGTDVIWLSPHYAS
PLDDMGYDISDYNAINPQFGTMEDMDRLLAEIKKRDMRLILDLVINHTSSEHAWFKESRS
SRDNPKRDWYIWKDNANNWLSFFSGSAWSYDEKTKQYYLRRFAETQPDLNWENPKTREAI
YKSALEFWYEKGVSGFRIDTAGLYSKVQTFEDAPVTFPGEKYQPAGPLINSGPRIHEFHK
EMYEKVTSRYDAMTVGEVGHCSKADALKYVSAKEKEMNMMFLFDTVDVGSDKSDRFRYKG
FTLTDFKDAIINQSNFIFDDETGELNDAWSTVFIENHDQPRCVTRFGNTSNKLFWSRSAK
MLALLQTTLTGTLFVYQGQEIGMTNVSPKWDISEYLDINTINYWNAFNETEHSDEEKAEL
LKIINLLARDNARTPVQWDSSENGGFGGKPWMRINDNYKDINVASQKEDPDSVLNFYRNA
IKTRKHYSETLIFGRFEVQDYDNQEIFYYTKTSNKGQKKMAVVLNFTDREVEYPIPQGKL
LLSNIANNITGKLQPYEGRLIEVN
>D.hansenii GI:50410087
MTKDYIWWKDASVYQIWPASYKDSNGDGVGDIPGIISTLNYVKSLGTDVIWLSPMYDSPQ
DDMGYDISNYEKVYPKYGTLEDMDNLIEGTHKRGMKLILDLVINHTSTEHDWFKQSRSSK
TDPKRDWYIWKPARYDAEGNRHPPNNWVSHFSGSAWAYDETTDEYYLHLFAESQPDLNWE
NEETRKAIYKSALSFWFEKGIDGFRIDTAGMYSKVQSFSDAPIVFPDSEWQPCQKYFQNG
PRIHEFHKEMFASVTSKYDAMTVGEVGHSPREDSLKYVSAKEKEMNMMFLFDAVEVGSNP
SDRFIYDGYKLTDFKKAVQNQSSFIEGTDAWSTVFYENHDQPRSITRFGNDSNKYRVKSG
KLLALLQSTLSGTLYIYQGQEIGMTNLPRSWSIDEYLDINTINYYKEFKAKYGDNKEKMD
KLMDNINLLARDHARSPVQWDDTENAGFSTGKPWMRVNDNYKEINVASQVNDPNSLFSFW
KQSLKIRKEYKDLLIYGSFKILDNENQKIFTYVKEAAGQKAYIVLNFTSESLKFENLDGG
KLELLHSNVNVEDEGTLSPYEGRFYLIK
>D.hansenii GI:199432405
MTVIELNKALKPSWWKETTVYQVYPSSFQDSNGDGIGDLPGITSRLDYIKSLGVDAIWLS
PCFDSPQVDMGYDISDYKKIYPAYGTMEDADELIKGVHERGLKILMDLVVNHTSDQHPWF
KKSRSSIENSYRDWYIWRKPRYDSEGNRQPPNNWAAAFGGSAWTFDETTQEYYLHLFAVE
QPDLNWENENVRAAVHDIMRFWLDKGADGFRMDVINFISKDQRFPDAEVKHPNAKYQDGS
PYFACGPRLHEYLQGIGQILIEYDAFSVGEMPACNDPEEIIKAVNIDRHELNMIFNFELV
DIDHGNEGKFTAGSWKLADAYKIINKWQTFMQENGGWNAIYLENHDQPRSVSRFAEDSPE
FRKISAKMVSTFLALQQGTLFVYQGQELGLKNVPETWDISNYRDLEVLNHYNELKEDGAS
PEILKAAMAEYQKKSRDNARYPVQWDTSANAGFSSSTPWIDVNEDYLEWNAAEEEKDPES
VLNYWRSILKIRKEWKDILIYGRFEMVTSIEDEKVLAFKRTTSDKSAIVICNFSSDAVSW
TIPEEFENSKVILSNYDRSKVSGPSVELKPYEAFTLLK
>P.stipitis GI:149389143
MTKRIWWKEATVYQIWPASYKDSNGDGVGDIPGIISTLDYIKDLGVDVIWLSPMYESPQD
DMGYDISDYEKVYSKYGTLEDLDNLIEQTHKRGMKLILDLVINHTSSEHAWFKESRSSKT
NPKRDWYIWKPPVFDKDGNRHPPNNWGSYFSGSTWTYDELTGEYYLHLFASSQPDLNWEN
VDTRDAIYKSAVEFWLKRGVDGFRIDTAGMYSKVLSFENAPITFPESEFQPCKMFHQHGP
RIHEFHKELYDKIISKYDVMTVGEVGHSTREQSLKYVSEEEKEMNMMFLFDVVEVGTDPS
DRFRCKDFNLVEFKKAIQSQGEFIEGTDAWSTVFIENHDQPRSISRFGNDSPEFRVQSGK
ALALLQATLTGTEFIYQGQEIGMTNLPRSWDISEYLDINSVNYYRHFKEKYGKDADFKEK
SNKLMDSINLFARDNARSPVQWTAGKEAGFTTGKPWTRVNDNYKEINVESQVNDKNSLFT
FWKNILKIRKEYKDLFIYGSFKILDTENKQVFTFLKTDQNNKSAYVAINFSTEKAPFKKL
VDGEFNLLYSNVPKAEAKEGILTPYEARVYLLS
>P.stipitis GI:126138546
MTVAHKWWKNSTVYQIWPASYKDSNGDGVGDIPGIISTLDYLKDLGVDVIWCSPMYDSPQ
DDMGYDISDYEKVYAKYGSDEDMQALIDETHKRGMKLILDLVINHTSSEHAWFKESRSSK
TNPKRDWYIWKPPKYDAEGNRQPPNNWGSYFSGSAWEYDEVTDEYYLRLFARTQPDLNWE
NDEVRETVYKSAMKFWLDKGVDGFRIDTAGLYSKDQSFPDAPISFPDLEYQPSHKYAHNG
PRIHEFHKEMFSKVTGNYDAMTVGEVGHCSREEALKYVSAKEQEMNMLFLFNVVEVGCDD
SDRFRYKGWKLTDFKKALEGQCTFIEGSDAWSTVFIENHDQPRSVTRFGSTKYRNESAKL
LSLLQTTLTGTLFIYQGQEIAMENLPRDWSVEEYKDINTINYFKEFKNKYGNDADYKEKE
EKLMDVVNLMARDHSRSPVQWDSSAHGGFTTGTPWTKVNDNYPTVNVASQIQDPNSILNF
WKKSVQIRKRYQDLLVFGKFEILDFDNERVFTYVKKDHNSESPKAYVVLNFSSDSVKFEK
LLDGNFELVHSNIADVEESTLSPYEGRLYIVD
>P.stipitis GI:150864188
MTIARNWWKNATVYQIWPASYKDSNGDGFGDIPGIISTLDYLKDLGVDVIWCSPMYDSPQ
DDMGYDISDYEKVYPKYGTNEDMQALIDETHKRGMKLVLDLVINHTSSEHAWFKESRSSK
TNPKRDWYIWKPPKFDADGKRHPPNNWSSYFSGSAWEYDELTEEYYLRLFARTQPDLNWE
NDETRKAVYDSAMKFWLDKGIDGFRIDTAGLYSKDQRFPDCPIVYPDEEFQPSQKYSSNG
PRIHEFHKEMYANVTSNYDAMTVGEVGHCSREDALKYVSAKEQEMNMIFLFNAINVGYDK
ADRYRYKGWTLTDFKKAIQKDSSFIEGTDAWSTVFIENHDIARSVTRFGSPKHTSKSAKL
ISLLESTLTGTLFIYQGQEIAMENLPRSWSIEEYKDINTVNYYKQFKEKYGNDPDFKEKE
EKLMDIINLVSRDHARSPVQWDSSPHGGFTTGTPWTRVNDNYKAINVASQIDDPNSVLNF
WKKSIQIRKQYQDLLIFGSFKILDFDNETVFTYVKEDENAASPKAYVVLNFSNDSVKFEK
LIDGEFELVHSTTDDIDESTLSPYEGRLYIVD
>P.stipitis GI:126137636
MTITRNWWKTSTVYQIWPASYKDSNGDGIGDIKGIISTLDYLRDLGVDVIWCSPMYDSPQ
DDMGYDVRDYEKVYPKYGTNDDMQLLIDECHSRGMKLILDLVINHTSSEHVWFKESRSSK
TNPKRDWYIWKPPKYDEEGNRRPPNNWASYFSGSAWEYDERTDEYYLRLFASSQPDLNWE
NEETRNAIYESAVKFWLDKGVDGFRIDTAGLYSKVQTFPDTPIIFPEEEFQSSKLYSQNG
PRIHEFHKEMYSKVTSKYDAMTVGEVGHCSREDALKYVSAKEHEMNMMFLFNKVWVGCDR
NDRWKFDGWKLTDFKKAVEIDCDFIAGTDAWSTVFIENHDLPRCVTRFGDKKHRSQAAKL
LSILGTTLTGTLFIYQGQEIAMENLPRDWSIDEYKDINTINRYKEFKDKYGNDPDFKEKE
EKLMDIINLLARDNSRSPVQWDASPNAGFTTGIPWTRVNENYTTINVESQIRDPNSVLNF
YKKSIQIRKSYQDLLIFGDMKILDYENQKTFTYLKLNENALSPKAYIVLNFSNEEVNFEK
LINGDFELVLSNVDVINEQKLSPFEARLYIVD
>P.stipitis GI:150865439
MTIAREWWKNATVYQIWPASYKDSNGDGVGDIPGIISTLDYLKDLGVDVIWCSPMYDSPQ
DDMGYDISDYEKVYPEYGTNEDMQTLIDETHKRGMKLILDLVINHTSSEHVWFKESRSSK
TNSKRDWYIWKPPKFDADGNRHPPNNWGSFFSGSAWEYDELTGEYYLRLFARTQPDLNWE
NEVTRKAIYDSAMKFWLDRGIDGFRIDTAGLYSKDQKFPDASIVCPDEEFQMSFQNTNNG
PRIHEFHKEMYSNVTSNYDAMTVGEVGFCSREDSLKYVSAKEQEMNMIFLFDTITVGREG
GDTFGYKDWTLTDFKRAIQKDTTFIEGTDAWSTVFIENHDQPRSVTRFGGIKYASQSAKL
ITLLESTLTGTLFIYQGQEIGMENLPRSWSIDEYKDINTINYYKKFKEKYGNDSDFKEKE
EKLMDIINLVARDNSRSPVQWNSSTNGGFTSGTPWTRVNDNYRTINVASQIDDPNSVLSF
WKKSIQIRKQYQDLLIFGTFKILDFENENVFTYIKEDEKNGLRKAYVVLNFSNNSVKFEK
LIGGEFELLHCNVGDVDESILSPYEGRLYIVD
>P.guilliermondii GI:190349005
MTVDEDVWWKNVSVYQIWPASFKDSNGDGVGDIPGIISTLDYVKSLGVDVIWLSPMYESP
QEDMGYDISDYQKIHAAYGTMENMDNLISQVHKRGMRLILDLVINHTSVEHKWFQESRSS
KLSPKRDWYIWKPPKYDVNGNRLPPNNWASVFSGSAWEYDELTDEYYLHIFAKGQPDLNW
ENATTRQAIYDEAITFWLEKGIDGFRIDTAAMYSKDQTFEDVSIVNPNCQWQPCISMYQN
GPRIHEFHKEMNEKTFSRYDVFTVGEIGSAGVEESLKYVSSKANELNMMFSFDMLGIGIG
RPPISKDLVRFKRVIKKNFLLMDEGDGWSTFYLENHDQPRSISVFGDDSPKYRERSGKLL
ALLQTTLSGTLFLYQGQEIGMTNIPKDWPIECYVDIESKNYFNENGMGSLDHINQLARDN
GRTPVQWNGSKNAGFTTGEPWMKVNDNFPDVNVQAQEGDPKSLLVFWRRCLKMRKLYKNY
FIHGKLNIIDENNEDVFYYSKQSGDRYAYVALNFSRSRQKFVNHSSKNLQLLISNVPCSD
YQWLEPFEGRVYLNE
>P.guilliermondii GI:190345625
MTINAEPWWKTATVYQIWPASYKDSNGDGFGDLQGIISELDYVKSLGVDVIWLSPMYDSP
QDDMGYDISNYNAIYPKYGTMKDMDQLIDQVRSRGMKLVLDLVVNHTSSEHEWFKESRSS
KDNPKRNWYIWKPPKYDEQGNRQPPNNWKSCFSGSAWEWDEHTQEYYLRLFAATQPDLNW
ECEETREAIYEYAMKFWYEKGVDGFRIDVAALYSKVQTFEDAPIVDHTQKWQPFGSLCSN
GPRIHEFHKEMYKKVTSHYDVMTVGEVGHCSREEALKYVSASANEMNSIFLFDLVEVGVK
GLGRYDFAGWNLDDMRKAVKNMSGFAEGTDAWATAFSENHDQPRSVSRFGTDKNPKGHNK
SAKLLAQMLSSLSGTLYIYQGQEIGMTNLPRSWPISEYKDIETLNYYEDFKQRIGDDKEK
LEKLMDVVQIMARDHARSPVQWDNSKHGGFTTGEPWMRVNDNYPEINVASQVNDPSSVFS
FWQKCLKVRKSHSETLIFGDLKIVDNGHEKLFIFTKENGNKKALVALNFSEETVPYVAEE
GYNLVLTNFDENSDSHLAPYEARTYIK
>P.guilliermondii GI:146411993
MTVTYKWWKDATVYQIWPASYKDSNGDGVGDIPGIVSELDYVKSLGTDVIWLSPMYDSPQ
DDMGYDISDYEKVYPKYGTLEDMDKLIKGAHDRGMKLILDLVINHTSTEHDWFKESRSSL
DNPKRDWYIWKKPVYDKDGNRKPPNNWGSYFSGSAWEYDETTGEYYLHLFAKTQPDLNWE
NEECRNAIYKSAVQFWFDRGIDGFRIDTAGMYSKVQTFPDAPIVIPDFEHQPCKLYHQNG
PRIHEFHKEMFAKITSKYDAMTVGEVGHSPREESLKYVGEARKEMNMMFLFDVVDLGSNP
ADRFDYKGFTLVDFKKAFISQSEFIEGTDAWSTVFTENHDQPRAITRFANDSPKFRVKSG
KLLALLMASMSGTLFIYQGQEIGMTNLPADWSIDEYLDINTINYYKLYKEKFGNDKAKMD
KLMKTINLVARDHARSPVQWDDSEYAGFSTGKPWTRVNDNYKEINVASQVNDPNSLFSFW
KKALEYRKEFKDLFIYGSFNVKDIDNQKTFTFTKEKGSQKAVVVTNFTAENVPYEQPVDG
KLKLLYTNADSFDEATLGPYEGRVYIAN
