# Supplementary material for: Reconstruction of Ancestral Metabolic Enzymes Reveals Molecular Mechanisms Underlying Evolutionary Innovation through Gene Duplication
Source: PLoS Biol. 2012 Dec 11;10(12):e1001446. doi: 10.1371/journal.pbio.1001446 (PMC3519909; doi:10.1371/journal.pbio.1001446)
Supplement: Dataset S2 — AA sequences of resurrected enzymes (fasta format). (ZIP) [file pbio.1001446.s002.zip]

Archive with 1 entries (1 files):
- Supplemental File 2_Voordeckers.Fasta
