# Supplementary material for: Reconstruction of Ancestral Metabolic Enzymes Reveals Molecular Mechanisms Underlying Evolutionary Innovation through Gene Duplication
Source: PLoS Biol. 2012 Dec 11;10(12):e1001446. doi: 10.1371/journal.pbio.1001446 (PMC3519909; doi:10.1371/journal.pbio.1001446)
Supplement: Dataset S2 — AA sequences of resurrected enzymes (fasta format). (ZIP) [file pbio.1001446.s002.zip › Supplemental File 2_Voordeckers.Fasta]

>ancIMA1_4
MTISDHPETEPKWWKEATIYQIYPASFKDSNNDGWGDMKGIASKLEYIKELGADAIWISPFYDSPQDDMGYDIANYEKVW
PTYGTNEDCFALIEKTHKLGMKFITDLVINHCSSEHEWFKESRSSKTNPKRDWFFWRPPKGYDAEGKPIPPNNWKSYFGG
SAWTFDEKTQEFYLRLFASTQPDLNWESEDCRKAIYESAVGYWLDHGVDGFRIDVGSLYSKVPGLPDAPIVDKNSEWQSS
DPLTLNGPRIHEFHQEMNRFMKNRVKDGREIMTVGEMQHASDEVLYTSASRHELGELFNFSHTDVGTSPFFRYNIVPFEL
KDWKVALAELFRYINGTDCWSTIYLENHDQPRSITRFGDDSPKYRVISGKLLSVLLASLTGTLYIYQGQELGQINFKNWP
VEKYEDVEIRNNYKIIKKSFGKNSEQMKKFLEGIALISRDHARTPMPWTHEEPNAGFTGPDAKPWFYLNESFREGINVED
EQKDPDSVLNFWKKALKFRKEHKDITVYGYDFEFIDLDNKKLFSFTKKYGNKTLFAALNFSSDEVDFTIPREGASLSLEF
GNYDDTDVSSRTLKPWEGRIYISK

>ancIMA5
MTISDHPETEPKWWKEATIYQIYPASFKDSNNDGWGDLPGITSKLGYLKELGVDAIWICPFYDSPQQDMGYDIANYEKVW
PRYGTNEDCFNLIDEAHKLGIKVIVDLVINHCSSEHEWFKESRSSKDSPKRDWFIWRPPKGYDAEGKPIPPNNWRSFFGG
SAWQFDEHTQEFYLRLFASGQPDLNWENEECRKAIYESAVGYWLDHGVDGFRIDTAGLYSKVPGLPDAPVVDPTSEFQHP
NPMTHNGPRIHEFHKEMHRFMKNRVKDGREIMTVGEVGHGDDNVQYTSAREREISELFNFTHTDVGTSPFFRYNIVPFTL
KDWKLAIAESFQFINGTDSWSTVYLENHDQPRSVTRFGDDSPKWRTVSAKLLALLEVSLTGTLYVYQGQELGQINFKNWP
IEQYEDVEVRTNYKIIKKSFGKNSVEMKKFMEGVALISRDHSRTPFPWTSEEPYAGFTGPGAKPWFSLNESFREGINAED
ELKDPDSVLNFWKKALQVRKEHKDIMVYGYDFEFIDLDNEKLFMFTKKNGDKTLFAALNFSSEEVEFSVPREGASLKPFF
GNYDDTDVSSRTLKPWEGRLYYVK

>ancMAL
MTISDHPETEPKWWKEATIYQIYPASFKDSNNDGWGDLKGITSKLEYIKELGVDAIWVCPFYDSPQQDMGYDIANYEKVW
PTYGTNEDCFELIDKTHKLGMKFITDLVINHCSSEHEWFKESRSSKTNPKRDWFFWRPPKGYDAEGKPIPPNNWRSFFGG
SAWTFDEHTNEFYLRLFASGQPDLNWENEDCRKAIYESAVGYWLDHGVDGFRIDTAGLYSKRPGLPDSPIFDKNSELQHP
NWGSHNGPRIHEFHQELHRFMKNRVKDGREIMTVGEVAHGSDNALYTSASRHEISEVFSFTHVDIGTSPFFRYNIVPFTL
KDWKEAIADNFLFINGTDSWATIYIENHDQPRSITRFGDDSPKYRTISGKLLALLECSLTGTLYVYQGQEIGQINFKNWP
IEKYEDVDVRNNYEIIKKSFGKNSKEMKKFFEGIALISRDHSRTPMPWSKEEPNAGFTGPDAKPWFSLNESFREGINVEE
ELKDSDSVLNFWKKALQARKKHKDIMVYGYDFEFIDLDSEKLFSFTKEYEDKTLFAALNFSGEEVEFNLPREGASLSLIL
GNYDDTDVSSRVLKPWEGRLYYVK

>ancMAL-IMA
MTISDHPETEPKWWKEATIYQIYPASFKDSNNDGWGDLKGITSKLEYIKELGVDAIWICPFYDSPQQDMGYDIANYEKVW
PTYGTNEDCFELIDKTHKLGMKFITDLVINHCSSEHEWFKESRSSKTNPKRDWFFWRPPKGYDAEGKPIPPNNWRSFFGG
SAWTFDEHTQEFYLRLFASGQPDLNWENEDCRKAIYESAVGYWLDHGVDGFRIDTAGLYSKVPGLPDAPIVDKNSEFQHP
NPMTHNGPRIHEFHQEMHRFMKNRVKDGREIMTVGEVAHGSDNVLYTSASRHEISELFNFTHTDVGTSPFFRYNIVPFTL
KDWKEAIAESFQFINGTDSWSTIYLENHDQPRSITRFGDDSPKYRTISGKLLALLETSLTGTLYVYQGQELGQINFKNWP
IEKYEDVEVRNNYKIIKKSFGKNSEEMKKFLEGIALISRDHARTPMPWTSEEPNAGFTGPDAKPWFSLNESFREGINVED
ELKDPDSVLNFWKKALQVRKEHKDIMVYGYDFEFIDLDNEKLFSFTKKYGDKTLFAALNFSSEEVEFSIPREGASLSLIF
GNYDDTDVSSRTLKPWEGRLYYVK

>ancMALS
MTISDHPETEPKWWKEATIYQIYPASFKDSNNDGWGDLPGITSKLEYIKELGVDAIWICPFYDSPQQDMGYDIANYEKVW
PRYGTNEDCFELIDKAHKLGMKVIVDLVINHCSSEHEWFKESRSSKDNPKRDWFIWRPPKGYDAEGKPIPPNNWRSFFGG
SAWQFDEHTQEFYLRLFASGQPDLNWENEDCRKAIYESAVGYWLDHGVDGFRIDTAGLYSKVPGLPDAPIVDPNSEFQHP
NPMTHNGPRIHEFHKEMHRFMKNRVKDGREIMTVGEVGHGSDNVQYTSAREQEISELFNFTHTDVGTSPFFRYNIVPFTL
KDWKEAIAESFQFINGTDSWSTVYLENHDQPRSVTRFGDDSPKYRTVSAKLLALLETSLTGTLYVYQGQELGQINFKNWP
IEKYEDVEVRNNYKIIKKSFGKNSEEMKKFMEGIALISRDHARTPFPWTSEEPYAGFTGPGAKPWFSLNESFREGINAED
ELKDPDSVLNFWKKALQVRKEHKDIMVYGYDFEFIDLDNEKLFSFTKKYGDKTLFAALNFSSEEVEFSVPREGASLKLIF
GNYDDTDVSSRTLKPWEGRLYYVK
