# Supplementary material for: Reconstruction of Ancestral Metabolic Enzymes Reveals Molecular Mechanisms Underlying Evolutionary Innovation through Gene Duplication
Source: PLoS Biol. 2012 Dec 11;10(12):e1001446. doi: 10.1371/journal.pbio.1001446 (PMC3519909; doi:10.1371/journal.pbio.1001446)
Supplement: Dataset S3 — MAFFT alignment of the 50 MalS sequences. (TXT) [file pbio.1001446.s003.txt]

>K.thermotolerans GI:255711056
MVSMPN---HPETEPKWWKEATVYQIYPASF----------KDSDNDG-WGDMKGIYSKLDYIKELGADAIW
ISPFYDSPQDDMGYDIANYEKVWPTYGTNEDCFKVIEKTHKLGMKFITDLVINHCSSEHEWFKESRSSKTNP
KRDWFFWRPPKGYDKN-GAPIPPNNWKSYFGGSAWTFDEKTQEFYLRLFASTQPDLNWESEECRKAIYESSV
GFWLDHGVDGFRIDVGSLYSKVPGLPDAPIVDKDSEWQSSDPLTLNGPRIHEFHQEMNKFMRDRVK-DGREI
MTVGEMQHAPN-EVKKMYTSASRHELGELFNFSHTDVGTSPLFRYNLVPAVLKDFKVSLAELFEYI------
NGTDCWSTVYLENHDQPRSITRFGDD-SPK-YRVVSGKMLSVLLTALTGTLYIYQGQELGQINF-KNWPVEK
YEDVEIRNNFRVIKEEHGEN---SVQMKKFLEAVALISRDHARTPMQWS---GEEPNAGFSG---PDAKPWF
YLNESFREGINVETEEKDPDSVLNFWKKALKFRKEHKDIAVYGYDFEFV-DLENKKLFSFTKKYGK----KT
MFTTLNFSSDEVDFEFPND-VSYSLAFGNYDEGQVDASSKTLKPWEGRIYINESA--
>S.kudriavzevii IFO1802 c1888
MTISSA---HPETDPKWWKEATIYQIYPASF----------KDSNNDG-WGDMKGIASKLEYIKGLGVDAIW
ISPFYDSPQDDMGYDIANYEKVWPTYGTNEDCFALIEKTHKFGMKFITDLVINHCSSEHEWFKESRSSKTNP
KRDWFFWKPPKGYDDE-GNPIPPNNWKSYFGGSAWTFDEKTQEFYLRLFCPRQPDLNWESEDCRKAIYESAV
GYWLDHGVDGFRIDVGSLYSKVVGLPDAPITDKNSLWQSSDPLTLNGPRIHEFHQEMNRFIRNRVK-DGREI
MTVGEMQHASD-ATKKLYTSASRCELGELFNFSHTDVGTSPLFRYNLVPAELKDWKVALAELFRYI------
NGTDCWSTIYLENHDQPRSITRFGDD-STK-NRVISGKLLSVLLVSLTGTLFIYQGQELGQINF-KNWPVEK
YEDVEIRNNYKLIKEEHGEK---SEQMKKFLDGIALVSRDHARTPMPWT---HEEPNAGFSG---PNAKPWF
SLNESFREGINVEDEQKNPDSVLAFWRKALEFRKSHKDIAVYGYDFEFI-DLDNKRLFSFTKKYEN----KT
LFAALNFSSELLDFEIPKANSSYTLAFGNYPSDQINPSSRTLKPWEGRIYIDE----
>S.mikatae IFO1815 c789
MTISSA---HPETEPKWWKEATIYQIYPASF----------KDSNNDG-WGDMKGIASKLEYIKELGADAIW
ISPFYDSPQDDMGYDIANYEKVWPTYGTNEDCFALIEKTHKLGMKFITDLVINHCSSEHEWFKESRSSKTNP
KRDWFFWRAPKGYDAE-GKPIPPNNWKSYFGGSAWTFDEKTQEFYLRLFATRQPDLNWESEDCRKAIYESAV
GYWLDHGVDGFRIDVGSLYSKVHGLPDAPIIDKSSIWQSSDPMTLNGPRIHEFHQELNKFIRDRVK-DGREI
MTVGEMQHASD-ETKKLYTSASRHELGELFNFSHTDVGTSPLFRYDLVPFELKDWKIALAELFRYI------
NGTDCWSTIYLENHDQPRSITRFGDD-SPE-NRVISGKLLSVLLASLTGTLFIYQGQELGQINF-KDWPVQK
YEDVEIRNNYKLIKEEHGEK---SDQMKKFLEGIALISRDHARTPMPWT---HEEPNAGFSG---PDAKPWF
DLNESFREGIDVEDETNDPNSVLNFWKQALRFRKAHKDITVYGYEFEFI-DLNNKKLFSFTKKYNN----KK
LFAALNFSSDSVEFTIPNDSASFKLEFGNYPKKEVDASSRTLKPWEGRVYIDE----
>S.paradoxus N_45
MTISSA---HPETEPKWWKEATIYQIYPASF----------KDSNNDG-WGDMKGIASKLEYIKELGADAIW
ISPFYDSPQDDMGYDIANYEKVWPTYGTNEDCFALIEKTHKLGMKFITDLVINHCSSEHEWFKESRSSKTNL
KRDWFFWRPPKGYDAE-GKPIPPNNWKSYFGGSAWTFDEKTQEFYLRLFATRQPDLNWESEECRKAIYESAV
GYWLDHGVDGFRIDVGSLYSKVHGLPDAPITDETSIWQSSDPMTLNGPRIHEFHQEMNKFIRDRVK-DGREI
MTVGEMQHASD-ETKKLYTSASRHELGELFNFSHTDVGTSPLFRYDLVPFELKDWKIALAELFRYI------
NGTDCWSTIYLENHDQPRSITRFGDD-SPK-NRVISGKLLSVLLASLTGTLFIYQGQELGQINF-KNWPVQK
YEDVEIRNNYKLIREEHGEK---SEQMKKFLEGIALMSRDHARTPMPWT---HEEPNAGFSG---PDAKPWF
YLNESFKKGIDVEDETKDPDSVLNFWKEALKFRKAHKDIAVYGYDFEFI-DLDNKKLFSFTKKYNN----KT
LFAALNFSSEVIDFTIPNDSPSFNLEFGNYPKKEVDASSRTLKPWEGRVYISE----
>S.cerevisiae YPS606
MTISSA---HPETEPKWWKEATIYQIYPASF----------KDSNNDG-WGDMKGIASKLEYIKELGADAIW
ISPFYDSPQDDMGYDIANYEKVWPTYGTNEDCFALIEKTHKLGMKFITDLVINHCSSEHEWFKESRSSKTNP
KRDWFFWRPPKGYDAE-GKPIPPNNWRSYFGGSAWTFDEKTQEFYLRLFCSTQPDLNWENEDCRKAIYESAV
GYWLDHGVDGFRIDVGSLYSKVAGLPDAPVIDENSKWQPSDPFTMNGPRIHEFHQEMNKFIRNRVK-DGREI
MTVGEMQHATD-ETKRLYTSASRHELSELFNFSHTDVGTSPKFRQNLIPYELKDWKVALAELFRYV------
DGTDCWSTIYLENHDQPRSITRFGDD-SPK-NRVISGKLLSVLLVSLSGTLYVYQGQELGEINF-KNWPIEK
YEDVEVRNNYDAIKEEHGEN---SKEMKRFLEAIALISRDHARTPMQWS---REEPNAGFSG---PNAKPWF
YLNESFREGINAEDESKDPNSVLNFWKEALRFRKAHKDITVYGYDFEFI-DLDNKKLFSFTKKYDN----KT
LFAALNFSSDSIDFTIPKNSSSFKLEFGNYPRSEVDASSRTLEPWEGRIYISE----
>S.cerevisiae S288c IMA2
MTISSA---HPETEPKWWKEATIYQIYPASF----------KDSNNDG-WGDMKGIASKLEYIKELGADAIW
ISPFYDSPQDDMGYDIANYEKVWPTYGTNEDCFALIEKTHKLGMKFITDLVINHCSSEHEWFKESRSSKTNP
KRDWFFWRPPKGYDAE-GKPIPPNNWRSYFGGSAWTFDEKTQEFYLRLFCSTQPDLNWENEDCRKAIYESAV
GYWLDHGVDGFRIDVGSLYSKVAGLPDAPVIDENSKWQPSDPFTMNGPRIHEFHQEMNKFIRNRVK-DGREI
MTVGEMQHATD-ETKRLYTSASRHELSELFNFSHTDVGTSPKFRQNLIPYELKDWKVALAELFRYV------
NGTDCWSTIYLENHDQPRSITRFGDD-SPK-NRVISGKLLSVLLVSLSGTLYVYQGQELGEINF-KNWPIEK
YEDVEVRNNYDAIKEEHGEN---SKEMKRFLEAIALISRDHARTPMQWS---REEPNAGFSG---PNAKPWF
YLNESFREGINAEDESKDPNSVLNFWKEALRFRKAHKDITVYGYDFEFI-DLDNKKLFSFTKKYDN----KT
LFAALNFSSDSIDFTIPNNSSSFKLEFGNYPRSEVDASSRTLKPWEGRIYISE----
>S.cerevisiae S288c IMA4
MTISSA---HPETEPKWWKEATIYQIYPASF----------KDSNNDG-WGDMKGIASKLEYIKELGTDAIW
ISPFYDSPQDDMGYDIANYEKVWPTYGTNEDCFALIEKTHKLGMKFITDLVINHCSSEHEWFKESRSSKTNP
KRDWFFWRPPKGYDAE-GKPIPPNNWRSYFGGSAWTFDEKTQEFYLRLFCSTQPDLNWENEDCRKAIYESAV
GYWLDHGVDGFRIDVGSLYSKVAGLPDAPVIDENSKWQLSDPFTMNGPRIHEFHQEMNKFIRNRVK-DGREI
MTVGEMRHATD-ETKRLYTSASRHELSELFNFSHTDVGTSPKFRQNLIPYELKDWKVALAELFRYV------
NGTDCWSTIYLENHDQPRSITRFGDD-SPK-NRVISGKLLSVLLVSLSGTLYVYQGQELGEINF-KNWPIEK
YEDVEVRNNYDAIKEEHGEN---SKEMKRFLEAIALISRDHARTPMQWS---REEPNAGFSG---PNAKPWF
YLNESFREGINAEDESKDPNSVLNFWKEALRFRKAHKDITVYGYDFEFI-DLDNKKLFSFTKKYDN----KT
LFAALNFSSDSIDFTIPNNSSSFKLEFGNYPRSEVDASSRTLKPWEGRIYISE----
>S.cerevisiae S288c IMA3
MTISSA---HPETEPKWWKEATIYQIYPASF----------KDSNNDG-WGDMKGIASKLEYIKELGTDAIW
ISPFYDSPQDDMGYDIANYEKVWPTYGTNEDCFALIEKTHKLGMKFITDLVINHCSSEHEWFKESRSSKTNP
KRDWFFWRPPKGYDAE-GKPIPPNNWRSYFGGSAWTFDEKTQEFYLRLFCSTQPDLNWENEDCRKAIYESAV
GYWLDHGVDGFRIDVGSLYSKVAGLPDAPVIDENSKWQLSDPFTMNGPRIHEFHQEMNKFIRNRVK-DGREI
MTVGEMRHATD-ETKRLYTSASRHELSELFNFSHTDVGTSPKFRQNLIPYELKDWKVALAELFRYV------
NGTDCWSTIYLENHDQPRSITRFGDD-SPK-NRVISGKLLSVLLVSLSGTLYVYQGQELGEINF-KNWPIEK
YEDVEVRNNYDAIKEEHGEN---SKEMKRFLEAIALISRDHARTPMQWS---REEPNAGFSG---PNAKPWF
YLNESFREGINAEDESKDPNSVLNFWKEALRFRKAHKDITVYGYDFEFI-DLDNKKLFSFTKKYDN----KT
LFAALNFSSDSIDFTIPNNSSSFKLEFGNYPRSEVDASSRTLKPWEGRIYISE----
>S.paradoxus UFRJ50791
MTISSA---HPETEPKWWKEATIYQIYPASF----------KDSNNDG-WGDMKGIASKLEYIKELGADAIW
ISPFYDSPQDDMGYDIANYEKVWPTYGTNEDCFALIEKTHKLGMKFITDLVINHCSSEHEWFKESRSSKTNP
KRDWFFWRPPKGYDDN-GKPIPPNNWRSYFGGSAWTFDEKTQEFYLRLFCSTQPDLNWENEDCRKAIYESAV
GYWLDHGVDGFRIDVGSLYSKVAGLPDAPVIDENTKWQPSDPFTMNGPRIHEFHQEMNKFIRDRVK-DGREI
MTVGEMQHASD-ETKRLYTSASRHELSELFNFSHTDVGTSPKFRQNLIPFELKDWKVALAELFRYV------
NGTDCWSTIYLENHDQPRSITRFGDD-SPK-NRVISGKLLPVLLVSLTGTLYVYQGQELGAINF-KNWPIEK
YEDVEVRNNYNAIKEEHGEN---SKEMKKFLEALALISRDHARTPMQWS---REEPNAGFSG---PSAKPWF
YLNESFREGINAEDEVKDPESVLSFWKEALKFRKAHKDITVYGYDFEFI-DLDNKKLFSFTKKYDN----KT
LFAALNFSSDAIDFTIPNDNSSFKLEFGNYPKKEVDASSRTLKPWEGRIYISE----
>S.bayanus MYC623
MTISSA---HPETEPKWWKEAIIYQIYPASF----------KDSNNDG-WGDMKGIASKLEYIKDLGADAIW
ISPFYDSPQDDMGYDIANYEKVWPTYGTNEDCFKLIEKTHELGMKFITDLVINHCSSEHEWFKESRSSKTNP
KRDWFFWRPPKGYDAN-GAPIPPNNWRSYFGGSAWTFDETTNEFYLRLFCSTQPDLNWENEDCRMAIYESAV
GYWLDHGVDGFRIDVGSLYSKVVGLPDAPVTDENTKWQPSDAFTMNGPRIHEFHQEMNKFMRDRVK-DGREI
MTVGEMQHASD-ETKKLYTSASRHELSELFNFSHTDVGTSPKFRQNLVPFELKDWKVALAELFRYV------
NGTDCWSTIYLENHDQPRSITRFGDD-SPK-NRVISGKLLSVLLTALTGTLYVYQGQELGQINF-KNWPIEK
HEDVEIRNNYKAIKEEHGEN---SNEMKKFLEAIALISRDHARTPMQWS---REEPNAGFCG---PTGKPWF
YLNESFREGINVEDEQKDPNSVLAFWKEALRFRKAHKDITVYGYDFEFI-DLDNKKLFSFTKKYEN----KT
LFAALNFSSDSLDFTIPNDNSSFKLEFGNFPKKEMDASSRTLKPWEGRIYISE----
>S.kudriavzevii IFO1802 c1565
MTISSA---HPETDPKWWKEATIYQIYPASF----------KDSNNDG-WGDMKGIASKLEYIKGLGADAIW
ISPFYDSPQDDMGYDIANYEKVWPTYGTNEDCFALIEKTHKLGMKFVTDLVINHCSSEHEWFKESRSSKTNS
KRDWFFWRPPKGYDAE-GSPIPPNNWRSYFGGSAWTFDETTKEFYLRLFCSTQPDLNWENEGCRKAIYESAV
GYWLDHGVDGFRIDVGSLYSKVVGLPDAPVIDGNTMWQPSDPFTMNGPRIHEYHQEMNKFMRDRVK-DGREI
MTVGEMQHASD-ETKRLYTSASRHELCELFNFSHTDVGTSPLFRQNLIPFGLKDWKVALAELFRYI------
NGTDCWSAVYLENHDQPRSITRFGDD-SPK-NRVVSGKLLSVLLSALTGTLYVYQGQELGQINF-KNWPVEK
YEDVEIRNNYKAIKEEHGEN---SEEMKKFLEAIALISRDHARTPMQWS---HEEPNAGFSG---PNAKPWF
YLNESFREGINVDDEAKDPNSVLNFWKEALRFRKAHKDITVYGYDFEFI-DLDNGKLFSFTKKYGN----KT
LFAALNFSSDVIDFTIPNDSPSFKLEFGNFPKKEVDASSRTLKQWEGRIYISE----
>S.mikatae IFO1815 c633
MTISSA---HPETETKWWKEATIYQIYPASF----------KDSNNDG-WGDMKGIASKLEYIKELGADAIW
ISPFYDSPQDDMGYDIANYEKVWPTYGTNEDCFALIEKTHKLGMKFITDLVINHCSSEHEWFKESRSSKTNP
KRDWFFWRPPKGFDAE-GKPIPPNNWRSYFGGSAWTFDEKTQEFYLRLFCSTQPDLNWENEDCRKAIYESAV
GYWLDHGVDGFRIDVGSLYSKVVGLPDAPVIDENTMWQPSDPFTMNGPRIHEFHQEMNKFIRDRVK-DGREI
MTVGEMQHASD-ETKRLYTSASRHELSELFNFSHTDVGTSPLFRQNLVPFELKDWKVALAELFRYI------
DGTDCWSTIYLENHDQPRSITRFGDD-SPK-NRVISGKLLSVMLSALTGTLYVYQGQELGQINF-KNWPVEK
YEDVEVKNNYKAIKEEHGEN---SKEMKKFLEALALISRDHARTPMQWT---GEEPNAGFSG---PDAKPWF
YLNESFREGINAEDEAKDPNSVLNFWKEALKFRKAHKDITVYGYDFEFI-DLDNKKLFSFTKKYDN----KK
LFAALNFSSDSIEFTIPNDSPSFKLEFGNYPKKEVDASSRTLKPWEGRIYISE----
>S.cerevisiae S288c IMA1
MTISSA---HPETEPKWWKEATFYQIYPASF----------KDSNDDG-WGDMKGIASKLEYIKELGADAIW
ISPFYDSPQDDMGYDIANYEKVWPTYGTNEDCFALIEKTHKLGMKFITDLVINHCSSEHEWFKESRSSKTNP
KRDWFFWRPPKGYDAE-GKPIPPNNWKSYFGGSAWTFDEKTQEFYLRLFCSTQPDLNWENEDCRKAIYESAV
GYWLDHGVDGFRIDVGSLYSKVVGLPDAPVVDKNSTWQSSDPYTLNGPRIHEFHQEMNQFIRNRVK-DGREI
MTVGEMQHASD-ETKRLYTSASRHELSELFNFSHTDVGTSPLFRYNLVPFELKDWKIALAELFRYI------
NGTDCWSTIYLENHDQPRSITRFGDD-SPK-NRVISGKLLSVLLSALTGTLYVYQGQELGQINF-KNWPVEK
YEDVEIRNNYNAIKEEHGEN---SEEMKKFLEAIALISRDHARTPMQWS---REEPNAGFSG---PSAKPWF
YLNDSFREGINVEDEIKDPNSVLNFWKEALKFRKAHKDITVYGYDFEFI-DLDNKKLFSFTKKYNN----KT
LFAALNFSSDATDFKIPNDDSSFKLEFGNYPKKEVDASSRTLKPWEGRIYISE----
>S.paradoxus CBS432
MTISD----HPETEKKWWKEATIYQIYPASF----------KDSNNDG-WGDLKGITSKLPYIKDLGVDAIW
VCPFYDSPQQDMGYDISNYEKVWPTYGTNEDCFELIDKTHKLGMKFITDLVINHCSTEHEWFKESRSSKTNP
KRDWFFWRPPKGYDDE-GKPIPPNNWKSFFGGSAWTFDEKTQEFYLRLFASRQADLNWENEDCRKAIYESAV
GFWLDHGVDGFRIDTAGLYSKRPGLPDSPIFDKTSKLQHPNWGSHNGPKIHEYHQELHKFMKNRVK-DGREI
MTVGEVAHGSD-NA--LYTSAARYEISEVFSFTHVDIGTSPFFRYNIVPFSLKQWKEAIASNFLFI------
NGTDSWATTYIENHDQPRSITRFADD-SPK-YCTTSGKLLALLECSLTGTLYVYQGQEIGQINF-KDWPIEK
YEDVDVRNNHEIIRKKFGED---SMEMQDFLRGIALLSRDHSRTPMPWT---KEKPNAGFTG---PDAKPWF
FLNESFQQGINVEQESENNDSVLNFWRRALQARKKYKDLMIYGYDFQFI-DLDSDQIFSFTKEYED----KT
LFAALNFSGEEIEFNLPREGASLSFIFGNY--DDTDASSRVLKPWEGRLYLVK----
>S.cerevisiae YIIc17_E5
MTISD----HPETEPKWWKEATIYQIYPASF----------KDSNNDG-WGDLKGITSKLQYIKDLGVDAIW
VCPFYDSPQQDMGYDISNYEKVWPTYGTNEDCFELIDKTHKLGMKFITDLVINHCSTEHEWFKESRSSKTNP
KRDWFFWRPPKGYDAE-GKPIPPNNWKSFFGGSAWTFDETTNEFYLRLFASRQVDLNWENEDCRRAIFESAV
GFWLDHGVDGFRIDTAGLYSKRPGLPDSPIFDKTSKLQHPNWGSHNGPRIHEYHQELHRFMKNRVK-DGREI
MTVGEVAHGSD-NA--LYTSAARYEVSEVFSFTHVELGTSPFFRYNIVPFTLKQWKEAIASNFLFI------
NGTDSWATTYIENHDQARSITRFADD-SPK-YRKISGKLLTLLECSLTGTLYVYQGQEIGQINF-KEWPIEK
YEDVDVKNNYEIIKKSFGKN---SKEMKDFFKGIALLSRDHSRTPMPWT---KDKPSAGFTG---PDVKPWF
FLNESFEQGINVEQESRDDDSVLNFWKRALQARKKYKELMIYGYDFQFI-DLDSDQIFSFTKEYED----KT
LFAALNFSGEEIEFSLPREGASLSFILGNY--DDTDVSSRVLKPWEGRIYLVK----
>S.cerevisiae MAL32
MTISD----HPETEPKWWKEATIYQIYPASF----------KDSNNDG-WGDLKGITSKLQYIKDLGVDAIW
VCPFYDSPQQDMGYDISNYEKVWPTYGTNEDCFELIDKTHKLGMKFITDLVINHCSTEHEWFKESRSSKTNP
KRDWFFWRPPKGYDAE-GKPIPPNNWKSFFGGSAWTFDETTNEFYLRLFASRQVDLNWENEDCRRAIFESAV
GFWLDHGVDGFRIDTAGLYSKRPGLPDSPIFDKTSKLQHPNWGSHNGPRIHEYHQELHRFMKNRVK-DGREI
MTVGEVAHGSD-NA--LYTSAARYEVSEVFSFTHVELGTSPFFRYNIVPFTLKQWKEAIASNFLFI------
NGTDSWATTYIENHDQARSITRFADD-SPK-YRKISGKLLTLLECSLTGTLYVYQGQEIGQINF-KEWPIEK
YEDVDVKNNYEIIKKSFGKN---SKEMKDFFKGIALLSRDHSRTPMPWT---KDKPNAGFTG---PDVKPWF
FLNESFEQGINVEQESRDDDSVLNFWKRALQARKKYKELMIYGYDFQFI-DLDSDQIFSFTKEYED----KT
LFAALNFSGEEIEFSLPREGASLSFILGNY--DDTDVSSRVLKPWEGRIYLVK----
>S.cerevisiae MAL12
MTISD----HPETEPKWWKEATIYQIYPASF----------KDSNNDG-WGDLKGITSKLQYIKDLGVDAIW
VCPFYDSPQQDMGYDISNYEKVWPTYGTNEDCFELIDKTHKLGMKFITDLVINHCSTEHEWFKESRSSKTNP
KRDWFFWRPPKGYDAE-GKPIPPNNWKSFFGGSAWTFDETTNEFYLRLFASRQVDLNWENEDCRRAIFESAV
GFWLDHGVDGFRIDTAGLYSKRPGLPDSPIFDKTSKLQHPNWGSHNGPRIHEYHQELHRFMKNRVK-DGREI
MTVGEVAHGSD-NA--LYTSAARYEVSEVFSFTHVEVGTSPFFRYNIVPFTLKQWKEAIASNFLFI------
NGTDSWATTYIENHDQARSITRFADD-SPK-YRKISGKLLTLLECSLTGTLYVYQGQEIGQINF-KEWPIEK
YEDVDVKNNYEIIKKSFGKN---SKEMKDFFKGIALLSRDHSRTPMPWT---KDKPNAGFTG---PDVKPWF
LLNESFEQGINVEQESRDDDSVLNFWKRALQARKKYKELMIYGYDFQFI-DLDSDQIFSFTKEYED----KT
LFAALNFSGEEIEFSLPREGASLSFILGNY--DDTDVSSRVLKPWEGRIYLVK----
>S.mikatae IFO1815 c203
MTISD----HPETEKKWWKEAMIYQIYPASF----------KDSNNDG-WGDLKGITSKLQYIKDLGADAIW
VCPFYDSPQQDMGYDVSNYEKVWPTYGTNEDCFELIDKTHKLGMKFITDLVINHCSTEHEWFKESRSSKTNP
KRDWFFWRPPKGYDEN-GIPIPPNNWRSFFGGPAWTFDETTNEFYLRLFATGQADLNWENEDCRKEIFESAV
GFWLDRGVDGFRIDTAGLYSKRPGLPDSPIFDKTSKLQHPNWGSHNGPRIHEYHQELHKFMKNRVK-DGREI
MTVGEVAHGSD-NA--LYTSAARYEISEVFSFTHVDIGTSPFFRYNKVPFTLKEWKEAIASNFLFI------
NGTDSWATTYIENHDQPRSITRFADD-SPK-YRTISGKLLALLECSLTGTLYVYQGQELGQINL-KNWPIEK
YEDVDVKTNYNIIKEKFGKD---SKEMKDFLEGIALVSRDHSRTPMPWS---KDKPNAGFTG---PDVKPWF
FLNESFQQGINVEQETKDNGSVLNFWRRALQARKKYNDLMVYGYDFQFI-DLDSDKIFSFTKEYED----KT
LFAALNFSGEEVEFNLPREDASLSFMLGNY--DDADASSRVLKPWEGRLYLVK----
>S.kudriavzevii IFO1802 c1970
MTISD----HPETAPKWWKESTIYQIYPASF----------KDSNHDG-WGDLKGITSKLEYIKELGADAIW
VCPFYDSPQQDMGYDVSDYKKVWPTYGTNEDCFDLIEKAHKLGMKFITDLVINHCSTEHEWFKESRSSKTNP
KRDWFFWRPPKGYDEN-GKPIPPNNWGSFFGGSAWTFDETTDEFYLRLFATGQVDLNWENDDCRKAIYEDAV
GYWIDHGVDGFRIDTAGLYSKRPGLPDSPIFEENSEFQHPNWGSHNGPRIHEFHQELHRYMKDRVK-DGREI
MTVGEVAHGSD-NA--LYTSAARYEISELFSFEHVDIGAKPFFRYNKVPFSLKQWKEAIASNFLFI------
NGTDSWATTYIENHDQARSITRFTDD-SPK-YRTLSGKLLALLECSLTGTLYVYQGQEIGQINF-KNWPIEK
YEDVDVKTHYGIIKKKFGED---SKEMEDFYEGIALFSRDHARTPMPWS---KEKPNAGFTD---QNVKPWY
FLNESFRQGINVEEESLDSASVLNFWKRALQARKKNKELMVYGYDFEFV-DLENDKIFSFTKEYED----KT
LFAALNFSGEEIEFELPKKGASLSFILGNY--DDADASSRVLRPWEGRIYHVR----
>K.thermotolerans GI:255715867
MTISE----HPETLSKWWKEATIYQIYPASF----------KDSNDDG-WGDLKGITSKLEYLKKLGVDAIW
VCPFYDSPQQDMGYDIANYEKVWPTYGTNEECFELINKTHELGMKFITDLVINHCSSDHEWFKESRSSKSNP
KRDWFFWRPPKGYESD-GKPIPPNNWKSFFGGSAWSFDEHTNEFYLRLFASRQPDLNWENVDCRKAIYESAV
GYWLDHGVDGFRIDTAGLYSKRPNLPDSPIFDVDSDLQHANWGSHNGPRIHEFHRELRKFIDDRVK-DGREI
MTVGEVAHGND-NP--LYSCASRQEMNEVFSFRHVDIGTSPFFRYNTVPFTLKDWKQAIADNFLFI------
NGTDAWATIYIENHDQPRSITRFGDD-SPK-YRTLSGKLLALLECSLTGTLYVYQGQEIGQVNF-KDWPIEK
YEDVDVRNNFEIVKNKYGEN---SKEMRLFYEGIALMSRDHSRTPIPWS---PEVPNAGFCG---TAAKPWF
SLNESYKEGINVAEELENADSVLNFWRKALETRKKHKNVMIYGYDFEFI-DLDSEKLFSFTKQYED----KV
LFAAFNFSGEHVEFKRPDKNASLSLILGNY--NEADTSSTILKPWEGRLYYVN----
>S.kluyverii SAKL0A05698g
MTITDS---HPEIKPKWWKEATIYQIYPASF----------KDSDDDG-WGDLPGVASKLGYLKELGVDAIW
ICPFYDSPQQDMGYDIANYEKVWPRYGTNEDCFNLINEAHKLGIKVIVDLVINHCSSEHKWFRESRSSKDSP
KRDWFIWRKPKGYTAD-GRPIPPNNWRSFFGGSAWEFDPHTEEFYLRLFASGQPDLNWENENTRKAIYDSAV
GFWLHKGVDGFRIDTAGLYSKIPGLPDAPITDPSTEFQNANPMSNNGPRIHEFHKEMHKYMEEQIT-DGREI
MTVGEVGQGDP-KTRLQYTSAREKEISELFYFEHTSTGTSPTFRYNITPFTLKDWKLGIADSFQFI------
NGTDAWSTIYLENHDQPRSITRFGND-SPE-WRATSGKLLALLEVSLTGTLYVYQGQELGQVNL-KGWPIEK
YEDVEVHTNYKIIKEKYGDE---SVEMKKFKEGVALIARDHSRTPFPWT---SEEPYAGFT----RGEKPWF
GVNESFREGINAADELKDPNSVLNFWKKALKLRKEHKDIMVYGYDFEFY-DLDNERLFMYTKRNGD----RK
LFAALNFSGEEVEFSVPVKDAKYTPFFGNY--DNLEAESRVLQPWEGRLYYVE----
>S.kluyverii SAKL0A05654g
MTVTDF---HPEIKPKWWKEATIYQIYPASF----------KDSDDDG-WGDLPGVASKLGYLKELGVDAIW
ICPFYDSPQQDMGYDIANYEKVWPRYGTNEDCFNLINEAHKLGIKVIVDLVINHCSSEHKWFRESRSSKDSP
KRDWFIWRKPKGYTAD-GKPIPPNNWRSFFGGSAWQFDEPSQEFYLRLFAPGQPDLNWENETTRKAIYDSAV
GYWLDHGVDGFRIDTAGLYSKVPGLPDAPVDDPTSEFQHPNPMSNNGPRIHEFHKEMHQYVLDKVT-DGREI
MTVGEVGFGED-SIFKKYTSAREGEISELFNFTHVWLGTSPELRYKLKPFTLKEWKLAVAESFRFI------
NGTDSWSTVYLENHDQPRSISRFGDD-SPK-WRTVSGKLLALLEVSLTGTLYVYQGQELGQINF-KNWEIDQ
YEDIEVHTNFTIIKDKYGEN---STEMQKFKQGLALVSRDHSRTPFPWT---SEEPYAGFT----RGEKPWF
GVNESFREGINAADELKDPNSVLNFWKKALKLRKEHKDIMVYGYDFEFY-DLDNERLFMYTKRNGD----RK
LFAALNFSGEEVEFSVPVKDAKYTPFFGNY--DNLEAESRVLQPWEGRLYYVE----
>S.kluyverii SAKL0A00154g
MTVISS---HPETDPKWWKEATIYQIYPASF----------KDSDDDG-WGDLPGITSKLGYLKKVGIDAIW
ICPFYDSPQEDMGYDIANYEKVWPRYGTNEDCFHLIDQAHKLGIKIIVDLVLNHCSAEHEWFKESRASKDSP
KRDWFMWRKPKGYTTD-GKPIPPNNWRSFFGGSAWQFDEASQEFYLRLFAPGQPDLNWENETTRKAIYDSAV
GYWLDHGVDGFRIDVGSMYSKVAGLPDAPVTEPGLPYQDGTQFFVNGPRIHEFHKEMHQYILDKVT-DGREI
MTVGEVGFGQE-SVFREYTSAREGEINMLFNFKHTSVGTGP-FKYDLVPFTLKDWKLALAESFLFI------
NGTDCWATVYIENHDQPRSVSRFGND-SPR-WRKVSAKLLALMEISFTGTLYVYQGQELGQTNF-KNWSIDQ
YEDIECTGNYKMIKEKYGEN---SQEIKNFMEGAALISRDHARTPFPWT---KDEPFAGFT----GAKKPWF
SMNESFREGINAETEGEDPDSVLNFWKKALQVRKEHKDVMVYGYDFEFI-DLDNDKLFMYTKKNGD----KK
LFAALNFSDEELEFPVPDKGAEYSLIFGNY--DCADGAVRTLKPWEGKLYYMN----
>S.kluyverii SAKL0C00176g
MTIDNS---HPETEPKWWKEATIYQIYPASF----------KDSNNDG-WGDLAGITSKLGYLKELGVDAVW
ICPFFESPQEDMGYDIANYEKVWPRYGTNNDCFDLINEAHKAGIKVIVDLVLNHCSAEHEWFKESRASKDSP
KRDWFIWKKPKGYTAD-GNPIPPNNWRSFFGGSAWEFDEPTQEFYLHVFATGQPDFNWENETTRKAIYDSAV
GYWLDHGVDGFRIDVGSMYSKVAGLPDAPVTEPGLPYQDGTQFFVNGPRIHEFHKEMHQYVLHKVT-DGREI
MTVGEVGFGQE-SVFKEYTSAREGEINMLFNFKHTSVGTGP-FKYDLVPFSLKDWKLALAENFLFI------
NGTDCWATAYIENHDQPRSVSRFGND-SPR-WRKVSAKLLAVLEISLTGTLYVYQGQELGQINF-RNWTIEQ
YEDIECTGNYKMIEEKYGKD---SKEIENFMKGAALISRDHARTPFPWT---KDEPFAGFT----HAEKPWF
SMNESFKDGINAAEEQEDPDSVLNFWKKALQVRKEHKDIMVYGYDFEFV-DLDNEKLFMYTKRNGG----KK
LFAALNFSDDEVEFSVPNANAKYSLIFGNY--DEVDGDVRTLKPWEGRLYYEN----
>S.cerevisiae S288c IMA5
MTIIH--------NPKWWKEATVYQIYPASF----------KDSNNDG-WGDLAGITSKLDYVKELGVDAIW
VCPFYDSPQEDMGYDIANYEKVWPRYGTNEDCFQMIEEAHKRGIKVIVDLVINHCSEEHEWFKESRSSKANP
KRDWFFWRPPKGYDEK-GNPIPPNNWRSFFGGSAWRYDEKTGEFFLHVFALGQPDFNWENEECRKAIYDSSV
GYWLRHNVDGFRIDVGSMYSKVEGLPDAPITDPTVPYQKGTEFFINGPRIHEYHKEMHNYMLSQVP-EGKEI
MTVGEVGIGNE-DDFRVYTSAKEGELNMMFNFKHTSVGENPKCKYELIPFTLKDFKLALAESFLFI------
ENTDCWSTIYLENHDQPRSVSRFGSD-SPK-WREISSKMLATLIISLTGTVFIYQGQELGMPNF-KNRKIEQ
IKCVEGTGTYAAIKRDYGED---SEKMKKFFEALALISRDHGRTPFPWS---ADEPSAGFS----KDAKPWI
DMNESFRDGINAEAELKDKNSVFFFWKKALQVRKEHKDILVYGHNFQFI-DLDNDKLFMFTKDTDN----KK
MFAVFNFSSDNTDFSVPDNEASYTMFFGNY--ANSNGDSRTLQPWEGRLYLLK----
>S.cerevisiae 273614N
MTIIH--------NPKWWKEATVYQIYPASF----------KDSNNDG-WGDLAGITSKLDYVKELGVDAIW
VCPFYDSPQEDMGYDIANYEKVWPRYGTNEDCFQMIEEAHKRGIKVIVDLVINHCSEEHEWFKESRSSKTNP
KRDWFFWRPPKGYDEK-GNPIPPNNWRSFFGGSAWRYDEKTGEFFLHVFAPGQPDFNWENEECRKAIYDSSV
GYWLRHNVDGFRIDVGSMYSKVEGLPDAPITDPTVPYQKGTEFFINGPRIHEYHKEMRKYMLSQIP-EGKEI
MTVGEVGVGNE-EDFRDYTSAKEGELNMMFNFKHTSVGESPECKYELIPFTLKDFKLALAESFLFI------
ENTDCWSTIYLENHDQPRSVSRFGSD-SPK-WRAISSKMLATLIISLTGTVFIYQGQELGMPNF-KNRKIEQ
IKCAEGTGTYAAIKRDYGED---SEKMKKFFEALDLISRDHGRTPFPWN---DDKPSAGSS----KDAKPWI
DMNESFRDGINAEAELNDKDSVFFFWKKALQVRKEHKDILVYGHNFQFI-DLDNDKLFMFTKDTDN----KK
MFAVFNFSSDNTDFSVPDEGASYTMFFGNY--ADSNGESRTLQPWEGRLYYMK----
>S.paradoxus DBVPG6304
MTIIH--------NPKWWKEATVYQIYPASF----------KDSNNDG-WGDLAGITSKLDYIKELGVDAIW
VCPFYESPQEDMGYDIANYEKVWPRYGTNEDCFQLIEESHKRGIKVIVDLVVNHCSEEHKWFKESRSSKTNP
KREWFFWRPPKGYDEK-GNPIPPNNWRSFFGGPAWRYDEKTGEFFMHVFAPGQPDFNWENEECRKAIYESSV
GYWLRHNVDGFRIDVGSMYSKVKGLPDAPVTDPTVPYQDGTAFFINGPRIHEYHKEMRQYMISQVP-EGKEI
MTVGEVGVGNE-NDFKDYTSAKEGELNMMFNFKHTSVGENPEYKYELIPFTLKDFKLALAESFLFI------
ENTDCWSTIYLENHDQPRSVSRFGCD-SPK-WREISSKMLATLIISLTGTVFIYQGQELGMPNF-KNRKIEQ
IKCVEGTGTYAAIKRDYGED---SEKMRKFFEALALISRDHGRTPFPWT---GEEPYAGFS----ENAKPWL
DINESFRDGINAEAELKDEDSVFFFWKKALQVRKNHKDILVYGHNFQFF-DLNNDKLFMFTKDADS----KK
MFAVFNFSSDNTDFPVPDEKASYTMFFGNY--ADADGKSRTLQPWEGRLYSMK----
>K.thermotolerans GI:255719660
MSAV----------DKWWKEAAVYQIYPASF----------YDSNGDG-WGDLPGITAKLPYLRQLGVDALW
ICPFYDSPQQDMGYDISDYEKVWPRYGTNEDCYQLIREAHAAGIRVVVDLVINHCSSEHAWFRESRSSKTSA
KRDWFIWRPAKGFTAD-GKPIPPNNWQSFFGGSAWEWDERTQEFYLRLFASGQPDFNWELSEVRKAIYESAA
GFWLDHGVDGFRIDTAGLYSKIGGLPDAEVRDATNEHQHPGHNTQNGPRIHEFHKEMRAFFDKRTAGRANEI
FTVGEVGRCDL-AGLLQYTSEQEREMSQLFNFAHTECGVGTHLRYHAQPFTLKEWKLGIAASFLFA------
NRTDSWSTVYLENHDQPRSVTRFGDD-SPA-WRQVSAKLLAILEVALTGTLYVYQGQELGQINN-HGWTLDQ
YQDVDMITNRDIIAKRYGKN---SVEMAKFAQGVALLSRDHSRTPFPWT---SREPDASFSAVCQSGVKPWI
SMNDSFRDGINAEDELKDPNSVFHFWRAALRLRKQHKDILVYGQGFEFF-DLDNPDLFMFTKKSRDGA--KT
LFAALNFSSEDREFPLPDEDAAYKAFFGNY--DLESAQERTLRPWEGRLFYVE----
>K.thermotolerans GI:255719187
MTITA----HPNTQPKWWKEATVYQIYPASF----------NDSDNDG-WGDIGGITQKLPYLKELGVDCIW
ICPFYDSPQQDMGYDISDYEKVWPRYGSNEQCFELIDQAHAAGLKVVVDLVINHCSDQHRWFQEARASKSSA
KRDWFIWRAPKAFDQD-GKPIPPNNWRSFFGGSAWQYDDASGEFYLRLFASGQPDLNWENDECRHAIYESAV
GFWLDHGVDGFRIDTAGLYSKVPGLPDTPVVDETSEFQDPNPSTHNGPRIHEFHKEMHQFMKDRVK-DGREL
LTVGEMGVADP-KVRLDYTLEESKELSELFSFAHTEVGTTGFYRYNISPFTLKEWKLAIADSFNFI------
NNTTAWSTIYLENHDQPRSVTRFGDD-SSA-WRKVSAKLLALLEISLTGTLYVYQGQELGQINL-KNWTIDR
YEDVDVKTNYNIIKEKFGED---SVEMLKFQQGVALVSRDHSRSPFPWS---KEEPYAGFC----KSAIPWF
GLNESFREGINAEEELKDPDSVFHFWRKALQVRRQHKDILIYGFDFRFH-DLDDPKIFSFTKQSGD----KT
LFAALNFSSDEAKFTVPDEAATYKPFFGNY--EDTDANSTTLKPWEGRLYYVE----
>K.lactis GI:50312678
MTITKFVSEHPQTDPKWWKEAIVYQVYPASF----------KDSNHDG-WGDIKGIDSKLEYIKELGANAIW
ICPFYDSPQEDMGYDISDYEKVWPRYGTNEDIFNLIDRAHGLGIKIIVDLVINHCSSEHAWFKEARSSLDNP
KRDWFIWKAPKGFDSN-GKPIPPNNWRSFFGGSAWEYDEHTGQFYLRLFAKGQPDFNWENEVTRNAIYESAV
GFWLDHGVDGFRIDTAGLYSKQPGFPDVPIINPGLDFQHPDPAILNGPRIHEFHKEMNKFMRERVK-DGREL
LTVGEIPCGTH-DVCKAYTSAKEQEITQLFEFEHVSVGRKP-GNVGVVNFKLSEFKDGIAAAFQFI------
DKTDSWSTVYIENHDQPRSVTRFGDD-SPE-YREISAKLLALLETSLTGTLYVYQGQELGMINF-RDWPIEK
YEDVEVKGMYKMMVDQFGAD---SDQVKDYVNGLQLISRDHARTPFPWT---SEAPYAGFT----DGKEPWF
PLTETFQEGINAEDELKDPKSVFNFWKTAIEVRKTHKDVLNYGYDFTFV-DHANEKLFAFTKKYGE----KV
LYVVLNFSKEEIEFSFLEGYNSYDYIFGNYPEAEIDTGSNKLQPWEGRFYYAN----
>C.dubliniensis GI:241959630
M-IE----------RKWWKEAVVYQIWPASY----------KDSNGDG-IGDIQGIISKLNYIASLGVTTVW
LSPMYESPQDDMGYDVSDYENVYSKYGTLQDMEELIAGCHDRGLRLILDLVINHTSVEHKWFKESRSSRDNP
KRDWYIWKPPR-LDSN-GNKHPPNNWGSYFSGSAWKYDELTGEYYLHLFAESQPDLNWENEECRTAIYNSAI
KFWLDKGVDGFRIDTAGMYSKYQHFKDAPIVFPESEFQPCEIYHKHGPRIHEFHKEIA-----EVM-EPYNT
MTVGEVGHSTK-EQALKYVSAAQKEMNMMFLFDVVELGSDPRDRFRYHGFDLIDFKKAIKSQGEFA------
EGTDAWSTVFIENHDQPRAISRFGND-SPE-YRVLSGKALAMLQCLLTGTLFIYQGQEIGMTNVPRSWSIEE
YKDINTINYYNAFKEKYGQDADFKEKEAKLLDVINLLARDNSRTPVQWN---SKE-YAGFS-----DTEPWM
RVNDNYKE-INVECQDRDYNSLLYFYRKLLRIRSLYKDLFVYG-EMKFL-GFNDKKVFTFIKKAPPS--VIA
AYVVINFSTEEVKFEQLLK-GHYRFVIANM--DTDR--DEVLAPYEARLYMVDYKYY
>C.dubliniensis GI:241956055
MTIE----------YTWWKDATIYQIWPASY----------KDSNGDG-IGDIPGIISTLDYLKELGIDIIW
LSPMYKSPMEDMGYDISDYESINPDFGTMEDMQNLIDGCHQRGMKIICDLVVNHTSSEHEWFKQSRSSKTNP
KRDWYIWKKPK-IDSKTGEKLPPNNWMSYFSGSAWEYDELTDEYYLRLFAKGQPDLNWENEECRQAIYNSAM
KSWFQKGVDGFRIDVAGLYSKDQSFKDAPIVFPDQTYQPSGDLTSNGPRIHEFHQEMYR----EVT-SKYDV
MTVGEIGHCDR-DEALKYVSAKRKELNMIFLFDLVEVGSNDQDRFRYNGWNLIDFKKAIKNQSDFI------
KGTDAWSTVFIENHDQPRCISRFGNTKSLD-SSVKTGKLLAMLQTTLTGTLFIYQGQEIGMTNLPRSWSIDE
YKDINTINYYKDFKKRYGNEPDFKQREEKLLDVINLVARDHARSPVQWND--NEP-YAGFS-----THQPWT
RVNDNYKQ-INVANELKDPNSVLKFYQTLLKLRKNYKDLFIYG-SFDIL-DFNNEKVFTYIKQHQDGS-LPK
AYVTLNFANESIPFKPLIE-GEFKLISTNV--QQSEYDTSVLSPYEGRIYIVE----
>C.tropicalis GI:255723343
MTID----------YTWWKDATVYQIWPASF----------KDSNGDG-IGDIPGIITELDYLKDLGVDIIW
LSPMYKSPMEDMGYDISDYEDINPDFGTLQDMQNLIDGCHERGMKIICDSVLNHTSAEHEWFKESRSSLDNP
KRDWYIWKKPK-YDAD-GNRQPPNNWLSYFSGSAWTYDEKTGEYYLRLFANGQPDLNWENEECRKAIYDSAL
KFWLDRGVDGFRIDTAGLYSKHQSFGDAPIVFKDSIYQPSEKYTHTGPRIHEFHQEMNK----EVW-SKYDI
MTVGEVGHCKR-EEALKYVSAARKEMNMMFLFDIVELGSDDQDRFRYLGWKLKDFKEAIQIQSDFI------
KGTDAWSTVFIENHDNARCISRFGDD--RK-YSAKSGKLLATLQATLTGTLFIYQGQEIGMTNLPRSWPIEE
YKDINTINYYNAFKEKCGNDPDFKEKEEKLLDVINLVARDHARSPVQWN---SSA-NAGFT-----SGKPWM
RVNDNYKE-INVEAQQKDPNSVLQFYERLLKLRKEYKDLFIYG-SFEIL-DYDNEKTFTYVKELQNAD-SPK
AYVVLNMSGDQVKFNPLIK-GDFRLIVSNV--SQSELVENTLTPWEARVYIVD----
>C.tropicalis GI:255723335
MTID----------YTWWKDATIYQIWPASY----------KDSNGDG-IGDIPGIISELDYIKDLGVDIIW
LSPMYKSPMEDMGYDISDYEDINPDFGTLQDMQNLIDGCHERGMKIICDLVINHTSADHEWFKESRSSLDNP
KRDWYIWKKPK-YDAD-GNRQPPNNWQSYFSGSAWEYDEPTGEYYLRLFAKGQPDLNWENEECRKAIYDSAI
RFWLNRGVDGFRIDVAGFYSKEQSFTDAPITYVDQLHQPSKELTSNGPRIHEFHQEMNK----EIW-SKYDI
MTVGEMCHWTK-QEALKYVSASRNEMNMMFIFDVVELGTENSDRFRYFGWNLIDFKNAVKSQSDFI------
KGTDAWSTVFIENHDQPRSITRFGND--KK-YHTKSGKLIAMLQTTLTGTLFIYQGQEIGMTNLPRSWSIEE
YKDVYTTNYYNEFKKKYGDDADFKQKEKQLMDVINMVARDHSRSPVQWN---SSA-NAGFT-----SGKPWM
KVNDNYTD-INVKEQQHNPNSLLKFYQKMLKLRKEYKDLFIYG-SFEIL-DYNNDKSFTFIKEIMDAK-SPK
AYVVLNFSNDVVPFERLIE-GEFELVASNLD-SATEFEESILSPYEGRVYIVE----
>C.tropicalis GI:255723379
MTID----------YTWWKDATIYQIWPASY----------KDSNGDG-IGDIPGIISELDYIKDLGVDIIW
LSPMYKSPMEDMGYDISDYEDINPDFGTLQDMQNLIDGCHERGMKIICDLVINHTSDQHEWFKESRSSLDNP
KRDWYIWKKPK-YDAD-GNRHPPNNWRSYFSGSAWTYDETTGEYYLRLFANGQPDLNWENEECRNAIYDSAL
KFWYDRGVDGFRIDTAGLYSKVQTYPDAPIEFPDQEFQPCTLYSHNGPRIHEFHQEMFD----KVT-SKYDV
MTVGEVGHSSR-EDALKYVGASRHEMNMMFLFDLVDVGCDANDTFRYKGWDLKDFKKAIQNQSDFV------
KGTDAWSTVFIENHDRPRCVTRFGND--KK-YHDKSGKLLAMLQTTLTGTLFIYQGQEIGMTNLPRSWSIEE
YKDINTINYYNAFKEKYGNDPDFKEKEEKLLDVINLVARDHARSPVQWN---SSA-NGGFT-----TGKPWT
RVNDNYKE-INVEAQQKDPNSILKFYQSLLKLRKEYKDLFIYG-DLEVL-DYDNEKLFTFIKQLPDSK-SPK
AYIAVNMSNDQVKFNPIVD-GDYKLVSCNV--NQSEFDESVLSPFEGRIYIIN----
>C.tropicalis GI:255722758
MTIE----------AKWWKEAVVYQIWPASY----------KDSNSDG-VGDIPGIISTLDYLKDLGVNVVW
LSPMYKSPMEDMGYDISDYEDINPDFGTLDDMQNLIDGCHKRGMKIICDLVINHTSVEHEWFKESRSSLDNP
KRDWYIWKKPR-YDAD-GNRQPPNNWMSYFSGTTWEYDEKTGEYYLHLFAKGQPDLNWENKECREAIYKSAI
KYWLDRGVDGFRIDTAGMYSKHQEFKDAPVVFKDQIYQPCKIYHQHGPRIHEFHKEIA-----ELM-ESCDC
MTVGEVGHSTR-EESLKYVGASRKEMNMMFVFDVVEVGSDPRDRFRYNGFNLVDFKKANQNQSDFV------
KGTDAWSTVFIENHDQPRCITRFGND--KE-YRVESGKLLAMLEASLTGTLFIYQGQEIGMTNVPRSWPIEE
YKDINSLNYYNDFKEKYGNDPDFKEKEEKLMDVINLLARDNARTPVQWT---DQE-FAGFS-----DSKPWM
RVNDNYKE-INVAKEIDDKDSLLNFVKKMLQIRKEYKDLFVYG-DFKMV-DLEDKQLFKFIKSNGN----QK
AFVVLNFSTDEVNFTH----TDGKLLVSNQ-----EPKEGVLKPYEGRIYIE-----
>C.tropicalis GI:255723375
MTIN----------QTWWKNASIYQIWPASY----------KDSNGDG-IGDIPGIISELDYIKDLGVDIIW
LSPMYKSPMEDMGYDISDYEDINPDFGTLQDMQNLIDGCHERGMKIICDLVINHTSADHEWFKESRSSLDNP
KRDWYIWKKPK-YDAD-GNRQPPNNWMSYFSGSAWEYDEKTGEYYLRLFAKGQPDLNWESEECRKAIYNSAV
KSWLDKGVDGFRIDVGCLYSKVQTFEDAPIVFKDSIYQPSGDLTANGPRIHEFHQEMNR----EVI-SKYDV
MTVGEICHCSK-EEALKYVGASRHELNMMFIFDVVEVGCDERDRFRYLGWKLKDFKKAIQNQSDFV------
KGTDAWSTVFIENHDQPRCVTRFGND--KK-YHDKSGKLLAMLQTTLTGTLFIYQGQEIGMTNLPRSWSIEE
YKDINTINYYNAFKEKYGNDPDFKEKEEKLLDVINLVARDHARSPVQWN---SSA-NGGFT-----TGKPWT
RVNDNYKE-INVEAQQKDPNSILKFFQKMLKLRKEHKNLFIYG-NLEIL-DYDNDKTFTFVKELPDAK-APK
AYVVLNFSNEPVKYTPLIP-GEFKLIVTNV--SDSELDEATLSPYEGRVYIVD----
>L.elongisporus GI:149243808
MTVD----------YTWWKDATIYQVYPATFAKGLQGRYTGDDKTFDGACGDIPGIISKLDYLKDF-VDIIW
LSPMYDSPQDDMGYDISDYQNVYHRYGTMQDMQNLIDGCHQRGMKIICDLVINHTSSQHEWFKESRSSLDNP
KRDWYIWKKPK-YDKD-GNRCPPNNWLSHFSGSAWEFDETTGEYYLKLFAKTQPDLNWENEETRKAIYDTCL
KFWFERGIDGFRIDTAGMYSKDQAFPDAPIVYKDQYYQPSGMYTNNGPRIHEFHKEMFK----NVT-SHYDA
MTVGEVGHCSK-EQALKYVSKSENEMNMMFLFDVVDVGSDKGDRFRYNGFDLKDFKKAVQNQCEFI------
YGTDAWSTVFIENHDQPRCISRFG---DAK-YRVKSGKLLCLLQLTLTGTLFIYQGQEIGMTNLPRDWPIEE
YKDINTINYYKAFKEKYGNDADYAEKEKKLMDVINLVARDHARSPMQWD---SSE-YGGFS-----DHEPWT
RVNTNYKE-INVADQLQDPDSLLNFWKKSLKVRKEYKDLLIYG-SFEIL-DFDNEQLFTYVKTLENAK-SPK
AYVVLNFSTTDVKFEKLVEGGSYKLINCNV--KESEMVEDRLSPFEGRVYIVE----
>C.albicans GI:238882867
MTIE----------YTWWKDATIYQIWPASY----------KDSNGDG-IGDIPGIISTLDYLKNLGIDIIW
LSPMYKSPMEDMGYDISDYESINPDFGTMEDMQNLIDGCHERGMKIICDLVVNHTSSEHEWFKQSRSSKSNP
KRDWYIWKPPR-IDAKTGEKLPPNNWGSFFSGSAWEYDELTDEYYLRLFAKGQPDLNWENEECRQAIYNSAM
KSWFDKGVDGFRIDVAGLYSKDQSFKDAPIVFPDQIYQPSGELISNGPRIHEFHQEMYR----QVT-SKYDV
MTVGEIGHCDR-NEALKYVSAQRKELNMMFLFDLVEVGSNNQDRFRYNGWNLIDFKKAIQNQSDFI------
KGTDAWSTVFIENHDQPRCISRFGNTKSLD-LINKTGKLLAMLQASLTGTLFIYQGQEIGMTNLPRSWSIDE
YKDINTINYYKDFKEKYGNEPDFKQREEKLLDVINLVARDHARSPVQWNDDDTES-YGGFS-----THKPWT
RINDNYKQ-INVANELKDPNSILKFYQSVLKLRKEYKDLFIYG-SFDIL-DFNNEKLFTYVKSHKEGNELPK
AYVTLNFSNESIPFKPLIE-GEFKLMTTNV--QQSDYDESVLSPYEGRIYIVD----
>P.angusta GI:7739797
MTIE--------SQEPWWKSAVVYQVWPASF----------KDSNGDG-IGDLNGITSELDHIKSLGTDVIW
LSPHYASPLDDMGYDISDYNAINPQFGTMEDMDRLLAEIKKRDMRLILDLVINHTSSEHAWFKESRSSRDNP
KRDWYIWKD------------NANNWLSFFSGSAWSYDEKTKQYYLRRFAETQPDLNWENPKTREAIYKSAL
EFWYEKGVSGFRIDTAGLYSKVQTFEDAPVTFPGEKYQPAGPLINSGPRIHEFHKEMYE----KVT-SRYDA
MTVGEVGHCSK-ADALKYVSAKEKEMNMMFLFDTVDVGSDKSDRFRYKGFTLTDFKDAIINQSNFIFDDETG
ELNDAWSTVFIENHDQPRCVTRFGNT-SNKLFWSRSAKMLALLQTTLTGTLFVYQGQEIGMTNVSPKWDISE
YLDINTINYWNAFNETEHSD----EEKAELLKIINLLARDNARTPVQWD---SSE-NGGF------GGKPWM
RINDNYKD-INVASQKEDPDSVLNFYRNAIKTRKHYSETLIFG-RFEVQ-DYDNQEIFYYTKTSNKGQ--KK
MAVVLNFTDREVEYPIPQG----KLLLSNI--ANNI--TGKLQPYEGRLIEVN----
>D.hansenii GI:50410087
MTKD----------YIWWKDASVYQIWPASY----------KDSNGDG-VGDIPGIISTLNYVKSLGTDVIW
LSPMYDSPQDDMGYDISNYEKVYPKYGTLEDMDNLIEGTHKRGMKLILDLVINHTSTEHDWFKQSRSSKTDP
KRDWYIWKPAR-YDAE-GNRHPPNNWVSHFSGSAWAYDETTDEYYLHLFAESQPDLNWENEETRKAIYKSAL
SFWFEKGIDGFRIDTAGMYSKVQSFSDAPIVFPDSEWQPCQKYFQNGPRIHEFHKEMFA----SVT-SKYDA
MTVGEVGHSPR-EDSLKYVSAKEKEMNMMFLFDAVEVGSNPSDRFIYDGYKLTDFKKAVQNQSSFI------
EGTDAWSTVFYENHDQPRSITRFGND-SNK-YRVKSGKLLALLQSTLSGTLYIYQGQEIGMTNLPRSWSIDE
YLDINTINYYKEFKAKYGDN---KEKMDKLMDNINLLARDHARSPVQWD---DTE-NAGFS-----TGKPWM
RVNDNYKE-INVASQVNDPNSLFSFWKQSLKIRKEYKDLLIYG-SFKIL-DNENQKIFTYVKEAAG----QK
AYIVLNFTSESLKFENLDG-GKLELLHSNV--NVED--EGTLSPYEGRFYLIK----
>D.hansenii GI:199432405
MTVIEL---NKALKPSWWKETTVYQVYPSSF----------QDSNGDG-IGDLPGITSRLDYIKSLGVDAIW
LSPCFDSPQVDMGYDISDYKKIYPAYGTMEDADELIKGVHERGLKILMDLVVNHTSDQHPWFKKSRSSIENS
YRDWYIWRKPR-YDSE-GNRQPPNNWAAAFGGSAWTFDETTQEYYLHLFAVEQPDLNWENENVRAAVHD-IM
RFWLDKGADGFRMDVINFISKDQRFPDAEVKHPNAKYQDGSPYFACGPRLHEYLQGIG-----QIL-IEYDA
FSVGEMPACNDPEEIIKAVNIDRHELNMIFNFELVDIDHGNEGKFTAGSWKLADAYKIINKWQTFM------
QENGGWNAIYLENHDQPRSVSRFAED-SPE-FRKISAKMVSTFLALQQGTLFVYQGQELGLKNVPETWDISN
YRDLEVLNHYNELKED-GAS---PEILKAAMAEYQKKSRDNARYPVQWD---TSA-NAGFS-----SSTPWI
DVNEDYLE-WNAAEEEKDPESVLNYWRSILKIRKEWKDILIYG-RFEMVTSIEDEKVLAFKRTTSD----KS
AIVICNFSSDAVSWTIPEEFENSKVILSNYDRSKVSGPSVELKPYEAFTLLK-----
>P.stipitis GI:149389143
MTK-----------RIWWKEATVYQIWPASY----------KDSNGDG-VGDIPGIISTLDYIKDLGVDVIW
LSPMYESPQDDMGYDISDYEKVYSKYGTLEDLDNLIEQTHKRGMKLILDLVINHTSSEHAWFKESRSSKTNP
KRDWYIWKPPV-FDKD-GNRHPPNNWGSYFSGSTWTYDELTGEYYLHLFASSQPDLNWENVDTRDAIYKSAV
EFWLKRGVDGFRIDTAGMYSKVLSFENAPITFPESEFQPCKMFHQHGPRIHEFHKELYD----KII-SKYDV
MTVGEVGHSTR-EQSLKYVSEEEKEMNMMFLFDVVEVGTDPSDRFRCKDFNLVEFKKAIQSQGEFI------
EGTDAWSTVFIENHDQPRSISRFGND-SPE-FRVQSGKALALLQATLTGTEFIYQGQEIGMTNLPRSWDISE
YLDINSVNYYRHFKEKYGKDADFKEKSNKLMDSINLFARDNARSPVQWT---AGK-EAGFT-----TGKPWT
RVNDNYKE-INVESQVNDKNSLFTFWKNILKIRKEYKDLFIYG-SFKIL-DTENKQVFTFLKTDQNN---KS
AYVAINFSTEKAPFKKLVD-GEFNLLYSNV--PKAEAKEGILTPYEARVYLLS----
>P.stipitis GI:126138546
MTVA----------HKWWKNSTVYQIWPASY----------KDSNGDG-VGDIPGIISTLDYLKDLGVDVIW
CSPMYDSPQDDMGYDISDYEKVYAKYGSDEDMQALIDETHKRGMKLILDLVINHTSSEHAWFKESRSSKTNP
KRDWYIWKPPK-YDAE-GNRQPPNNWGSYFSGSAWEYDEVTDEYYLRLFARTQPDLNWENDEVRETVYKSAM
KFWLDKGVDGFRIDTAGLYSKDQSFPDAPISFPDLEYQPSHKYAHNGPRIHEFHKEMFS----KVT-GNYDA
MTVGEVGHCSR-EEALKYVSAKEQEMNMLFLFNVVEVGCDDSDRFRYKGWKLTDFKKALEGQCTFI------
EGSDAWSTVFIENHDQPRSVTRFG---STK-YRNESAKLLSLLQTTLTGTLFIYQGQEIAMENLPRDWSVEE
YKDINTINYFKEFKNKYGNDADYKEKEEKLMDVVNLMARDHSRSPVQWD---SSA-HGGFT-----TGTPWT
KVNDNYPT-VNVASQIQDPNSILNFWKKSVQIRKRYQDLLVFG-KFEIL-DFDNERVFTYVKKDHNSE-SPK
AYVVLNFSSDSVKFEKLLD-GNFELVHSNI--ADVE--ESTLSPYEGRLYIVD----
>P.stipitis GI:150864188
MTIA----------RNWWKNATVYQIWPASY----------KDSNGDG-FGDIPGIISTLDYLKDLGVDVIW
CSPMYDSPQDDMGYDISDYEKVYPKYGTNEDMQALIDETHKRGMKLVLDLVINHTSSEHAWFKESRSSKTNP
KRDWYIWKPPK-FDAD-GKRHPPNNWSSYFSGSAWEYDELTEEYYLRLFARTQPDLNWENDETRKAVYDSAM
KFWLDKGIDGFRIDTAGLYSKDQRFPDCPIVYPDEEFQPSQKYSSNGPRIHEFHKEMYA----NVT-SNYDA
MTVGEVGHCSR-EDALKYVSAKEQEMNMIFLFNAINVGYDKADRYRYKGWTLTDFKKAIQKDSSFI------
EGTDAWSTVFIENHDIARSVTRFG---SPK-HTSKSAKLISLLESTLTGTLFIYQGQEIAMENLPRSWSIEE
YKDINTVNYYKQFKEKYGNDPDFKEKEEKLMDIINLVSRDHARSPVQWD---SSP-HGGFT-----TGTPWT
RVNDNYKA-INVASQIDDPNSVLNFWKKSIQIRKQYQDLLIFG-SFKIL-DFDNETVFTYVKEDENAA-SPK
AYVVLNFSNDSVKFEKLID-GEFELVHSTT--DDID--ESTLSPYEGRLYIVD----
>P.stipitis GI:126137636
MTIT----------RNWWKTSTVYQIWPASY----------KDSNGDG-IGDIKGIISTLDYLRDLGVDVIW
CSPMYDSPQDDMGYDVRDYEKVYPKYGTNDDMQLLIDECHSRGMKLILDLVINHTSSEHVWFKESRSSKTNP
KRDWYIWKPPK-YDEE-GNRRPPNNWASYFSGSAWEYDERTDEYYLRLFASSQPDLNWENEETRNAIYESAV
KFWLDKGVDGFRIDTAGLYSKVQTFPDTPIIFPEEEFQSSKLYSQNGPRIHEFHKEMYS----KVT-SKYDA
MTVGEVGHCSR-EDALKYVSAKEHEMNMMFLFNKVWVGCDRNDRWKFDGWKLTDFKKAVEIDCDFI------
AGTDAWSTVFIENHDLPRCVTRFG---DKK-HRSQAAKLLSILGTTLTGTLFIYQGQEIAMENLPRDWSIDE
YKDINTINRYKEFKDKYGNDPDFKEKEEKLMDIINLLARDNSRSPVQWD---ASP-NAGFT-----TGIPWT
RVNENYTT-INVESQIRDPNSVLNFYKKSIQIRKSYQDLLIFG-DMKIL-DYENQKTFTYLKLNENAL-SPK
AYIVLNFSNEEVNFEKLIN-GDFELVLSNV--DVIN--EQKLSPFEARLYIVD----
>P.stipitis GI:150865439
MTIA----------REWWKNATVYQIWPASY----------KDSNGDG-VGDIPGIISTLDYLKDLGVDVIW
CSPMYDSPQDDMGYDISDYEKVYPEYGTNEDMQTLIDETHKRGMKLILDLVINHTSSEHVWFKESRSSKTNS
KRDWYIWKPPK-FDAD-GNRHPPNNWGSFFSGSAWEYDELTGEYYLRLFARTQPDLNWENEVTRKAIYDSAM
KFWLDRGIDGFRIDTAGLYSKDQKFPDASIVCPDEEFQMSFQNTNNGPRIHEFHKEMYS----NVT-SNYDA
MTVGEVGFCSR-EDSLKYVSAKEQEMNMIFLFDTITVGREGGDTFGYKDWTLTDFKRAIQKDTTFI------
EGTDAWSTVFIENHDQPRSVTRFG---GIK-YASQSAKLITLLESTLTGTLFIYQGQEIGMENLPRSWSIDE
YKDINTINYYKKFKEKYGNDSDFKEKEEKLMDIINLVARDNSRSPVQWN---SST-NGGFT-----SGTPWT
RVNDNYRT-INVASQIDDPNSVLSFWKKSIQIRKQYQDLLIFG-TFKIL-DFENENVFTYIKEDEKNG-LRK
AYVVLNFSNNSVKFEKLIG-GEFELLHCNV--GDVD--ESILSPYEGRLYIVD----
>P.guilliermondii GI:190349005
MTVD---------EDVWWKNVSVYQIWPASF----------KDSNGDG-VGDIPGIISTLDYVKSLGVDVIW
LSPMYESPQEDMGYDISDYQKIHAAYGTMENMDNLISQVHKRGMRLILDLVINHTSVEHKWFQESRSSKLSP
KRDWYIWKPPK-YDVN-GNRLPPNNWASVFSGSAWEYDELTDEYYLHIFAKGQPDLNWENATTRQAIYDEAI
TFWLEKGIDGFRIDTAAMYSKDQTFEDVSIVNPNCQWQPCISMYQNGPRIHEFHKEMNE----KTF-SRYDV
FTVGEIGSAGV-EESLKYVSSKANELNMMFSFDMLGIGIGRPPISK----DLVRFKRVIKKNFLLM------
DEGDGWSTFYLENHDQPRSISVFGDD-SPK-YRERSGKLLALLQTTLSGTLFLYQGQEIGMTNIPKDWPIEC
YVDIESKNYFN-------------ENGMGSLDHINQLARDNGRTPVQWN---GSK-NAGFT-----TGEPWM
KVNDNFPD-VNVQAQEGDPKSLLVFWRRCLKMRKLYKNYFIHG-KLNII-DENNEDVFYYSKQSGD----RY
AYVALNFSRSRQKFVNHSS-KNLQLLISNV--PCSD--YQWLEPFEGRVYLNE----
>P.guilliermondii GI:190345625
MTIN---------AEPWWKTATVYQIWPASY----------KDSNGDG-FGDLQGIISELDYVKSLGVDVIW
LSPMYDSPQDDMGYDISNYNAIYPKYGTMKDMDQLIDQVRSRGMKLVLDLVVNHTSSEHEWFKESRSSKDNP
KRNWYIWKPPK-YDEQ-GNRQPPNNWKSCFSGSAWEWDEHTQEYYLRLFAATQPDLNWECEETREAIYEYAM
KFWYEKGVDGFRIDVAALYSKVQTFEDAPIVDHTQKWQPFGSLCSNGPRIHEFHKEMYK----KVT-SHYDV
MTVGEVGHCSR-EEALKYVSASANEMNSIFLFDLVEVGVKGLGRYDFAGWNLDDMRKAVKNMSGFA------
EGTDAWATAFSENHDQPRSVSRFGTDKNPK-GHNKSAKLLAQMLSSLSGTLYIYQGQEIGMTNLPRSWPISE
YKDIETLNYYEDFKQRIGDD---KEKLEKLMDVVQIMARDHARSPVQWD---NSK-HGGFT-----TGEPWM
RVNDNYPE-INVASQVNDPSSVFSFWQKCLKVRKSHSETLIFG-DLKIV-DNGHEKLFIFTKENGN----KK
ALVALNFSEETVPYVAE---EGYNLVLTNF--DENS--DSHLAPYEARTYIK-----
>P.guilliermondii GI:146411993
MTVT----------YKWWKDATVYQIWPASY----------KDSNGDG-VGDIPGIVSELDYVKSLGTDVIW
LSPMYDSPQDDMGYDISDYEKVYPKYGTLEDMDKLIKGAHDRGMKLILDLVINHTSTEHDWFKESRSSLDNP
KRDWYIWKKPV-YDKD-GNRKPPNNWGSYFSGSAWEYDETTGEYYLHLFAKTQPDLNWENEECRNAIYKSAV
QFWFDRGIDGFRIDTAGMYSKVQTFPDAPIVIPDFEHQPCKLYHQNGPRIHEFHKEMFA----KIT-SKYDA
MTVGEVGHSPR-EESLKYVGEARKEMNMMFLFDVVDLGSNPADRFDYKGFTLVDFKKAFISQSEFI------
EGTDAWSTVFTENHDQPRAITRFAND-SPK-FRVKSGKLLALLMASMSGTLFIYQGQEIGMTNLPADWSIDE
YLDINTINYYKLYKEKFGND---KAKMDKLMKTINLVARDHARSPVQWD---DSE-YAGFS-----TGKPWT
RVNDNYKE-INVASQVNDPNSLFSFWKKALEYRKEFKDLFIYG-SFNVK-DIDNQKTFTFTKEKGS----QK
AVVVTNFTAENVPYEQPVD-GKLKLLYTNA--DSFD--EATLGPYEGRVYIAN----
