# Supplementary material for: Reconstruction of Ancestral Metabolic Enzymes Reveals Molecular Mechanisms Underlying Evolutionary Innovation through Gene Duplication
Source: PLoS Biol. 2012 Dec 11;10(12):e1001446. doi: 10.1371/journal.pbio.1001446 (PMC3519909; doi:10.1371/journal.pbio.1001446)
Supplement: Table S1 — Results of ancestral sequence reconstruction assuming different models of protein evolution. Except for the protein evolution models used, all reconstructions were performed using the same PAML settings. The JTT reconstruction, which was used to synthesize the ancestral proteins, was performed using PAML v4.2a, while the WAG and LG reconstructions were performed using PAML v4.4c. The residue numbering in the first column follows the numbering of the S. cerevisiae Mal12 protein, which was used to fill gaps in the alignment that were treated as missing data by PAML. Column 2 contains the corresponding S. cerevisiae Ima1 residue numbering, which is used throughout the article. Subsequent columns labeled JTT, WAG, and LG contain the results of ancestral state reconstruction using the respective models of protein evolution and based on the corresponding consensus phylogenies calculated with MrBayes. For ambiguous ancestral residues (i.e., if there are multiple residues at a certain site with a posterior probability >0.20), a list with posterior probabilities is provided. If an AA has a posterior probability equal to 1 or if the ancestral AA could not be calculated due to alignment gaps (Dataset S1), no probabilities are listed. (XLS) [file pbio.1001446.s014.xls]

## Sheet: ancMALS
SITE		JTT		WAG		LG
Site (MAL12)	Site(IMA1)	ancMALS	Probabilities	ancMALS	Probabilities	ancMALS	Probabilities
1	1	M	M	M	M	M	M
2	2	T	T	T	T	T	T
3	3	I	I	I	I: 0.996	I	I: 0.984
4	4	S	S	S	S	S	S
5	5	D	D	D	D	D	D
6	7	H	H	H	H	H	H
7	8	P	P	P	P	P	P
8	9	E	E	E	E	E	E
9	10	T	T	T	T	T	T
10	11	E	E	E	E	E	E
11	12	P	P	P	P	P	P
12	13	K	K: 0.999	K	K	K	K
13	14	W	W	W	W	W	W
14	15	W	W	W	W	W	W
15	16	K	K	K	K	K	K
16	17	E	E: 0.999	E	E: 0.999	E	E: 0.999
17	18	A	A	A	A	A	A
18	19	T	T	T	T	T	T
19	20	I	V: 0.290 I: 0.710	I	V: 0.419 I: 0.581	I	V: 0.356 I: 0.644
20	21	Y	Y	Y	Y	Y	Y
21	22	Q	Q	Q	Q	Q	Q
22	23	I	I: 0.999	I	I: 0.999	I	I: 0.998
23	24	Y	Y	Y	Y	Y	Y
24	25	P	P	P	P	P	P
25	26	A	A	A	A	A	A
26	27	S	S	S	S	S	S
27	28	F	F	F	F	F	F
28	29	K	K	K	K	K	K
29	30	D	D	D	D	D	D
30	31	S	S	S	S	S	S
31	32	N	N: 0.992	N	N: 0.998	N	N: 0.998
32	33	N	N: 0.948	N	N: 0.967	N	N: 0.979
33	34	D	D	D	D	D	D
34	35	G	G	G	G	G	G
35	36	W	W	W	W	W	W
36	37	G	G	G	G	G	G
37	38	D	D	D	D	D	D
38	39	L	L: 0.996	L	L: 0.996	L	L: 0.994
39	40	P	K: 0.384 P: 0.552	P	K: 0.293 P: 0.692	P	K: 0.280 P: 0.701
40	41	G	G	G	G	G	G
41	42	I	I	I	I	I	I
42	43	T	T: 0.987	T	T: 0.996	T	T: 0.996
43	44	S	S	S	S	S	S
44	45	K	K	K	K	K	K
45	46	L	L	L	L	L	L
46	47	E	E: 0.932	E	E: 0.914	E	E: 0.906
47	48	Y	Y	Y	Y	Y	Y
48	49	I	I: 0.823	I	L: 0.222 I: 0.767	I	I: 0.804
49	50	K	K	K	K	K	K
50	51	E	E: 0.980	E	E: 0.973	E	E: 0.991
51	52	L	L	L	L	L	L
52	53	G	G	G	G	G	G
53	54	V	V: 0.824	V	V: 0.993	V	V: 0.814
54	55	D	D	D	D	D	D
55	56	A	A	A	A	A	A
56	57	I	I	I	I	I	I
57	58	W	W	W	W	W	W
58	59	I	I: 0.996	I	I: 0.998	I	I: 0.996
59	60	C	C	C	C	C	C
60	61	P	P	P	P	P	P
61	62	F	F	F	F	F	F
62	63	Y	Y	Y	Y	Y	Y
63	64	D	D	D	D	D	D
64	65	S	S	S	S	S	S
65	66	P	P	P	P	P	P
66	67	Q	Q	Q	Q	Q	Q
67	68	Q	Q: 0.927	Q	Q: 0.924	Q	Q: 0.933
68	69	D	D	D	D	D	D
69	70	M	M	M	M	M	M
70	71	G	G	G	G	G	G
71	72	Y	Y	Y	Y	Y	Y
72	73	D	D	D	D	D	D
73	74	I	I	I	I	I	I
74	75	A	S: 0.432 A: 0.568	A	S: 0.397 A: 0.603	A	S: 0.442 A: 0.558
75	76	N	N: 0.837	N	N: 0.813	N	N: 0.825
76	77	Y	Y	Y	Y	Y	Y
77	78	E	E	E	E	E	E
78	79	K	K	K	K	K	K
79	80	V	V	V	V	V	V
80	81	W	W	W	W	W	W
81	82	P	P	P	P	P	P
82	83	R	R: 0.969	R	R: 0.971	R	R: 0.967
83	84	Y	Y	Y	Y	Y	Y
84	85	G	G	G	G	G	G
85	86	T	T	T	T	T	T
86	87	N	N	N	N	N	N
87	88	E	E	E	E	E	E
88	89	D	D	D	D	D	D
89	90	C	C	C	C	C	C
90	91	F	F: 0.999	F	F	F	F: 0.999
91	92	E	N: 0.279 E: 0.311 D: 0.288	E	N: 0.317 E: 0.352	N	N: 0.320 E: 0.301 D: 0.203
92	93	L	L	L	L	L	L
93	94	I	I	I	I	I	I
94	95	D	D: 0.876	D	D: 0.908	D	D: 0.889
95	96	K	K: 0.506 E: 0.443	K	K: 0.635 E: 0.255	K	K: 0.709
96	97	A	A: 0.840	A	A: 0.895	A	A: 0.908
97	98	H	H	H	H	H	H
98	99	K	K: 0.987	K	K: 0.994	K	K: 0.990
99	100	L	L	L	L	L	L
100	101	G	G	G	G	G	G
101	102	M	M: 0.531 I: 0.468	I	M: 0.490 I: 0.508	I	M: 0.495 I: 0.502
102	103	K	K	K	K	K	K
103	104	V	V: 0.691 I: 0.224	V	V: 0.639 I: 0.262	V	V: 0.620 I: 0.286
104	105	I	I: 0.999	I	I: 0.999	I	I: 0.999
105	106	V	V: 0.980	V	V: 0.988	V	V: 0.986
106	107	D	D	D	D	D	D
107	108	L	L	L	L	L	L
108	109	V	V	V	V	V	V
109	110	I	I	I	I	I	I
110	111	N	N	N	N	N	N
111	112	H	H	H	H	H	H
112	113	C	C	C	C	C	C
113	114	S	S	S	S	S	S
114	115	S	S: 0.999	S	S: 0.999	S	S: 0.998
115	116	E	E	E	E	E	E
116	117	H	H	H	H	H	H
117	118	E	E: 0.869	E	E: 0.869	E	E: 0.887
118	119	W	W	W	W	W	W
119	120	F	F	F	F	F	F
120	121	K	K: 0.986	K	K: 0.993	K	K: 0.988
121	122	E	E	E	E	E	E
122	123	S	S	S	S	S	S
123	124	R	R	R	R	R	R
124	125	S	S	S	S	S	S
125	126	S	S	S	S	S	S
126	127	K	K: 0.998	K	K: 0.999	K	K: 0.998
127	128	D	T: 0.219 D: 0.615	D	D: 0.622	D	D: 0.670
128	129	N	N: 0.984	N	N: 0.987	N	N: 0.988
129	130	P	P	P	P	P	P
130	131	K	K	K	K	K	K
131	132	R	R	R	R	R	R
132	133	D	D	D	D	D	D
133	134	W	W	W	W	W	W
134	135	F	F	F	F	F	F
135	136	I	I: 0.998	I	I: 0.998	I	I: 0.998
136	137	W	W	W	W	W	W
137	138	R	R: 0.997	R	R: 0.997	R	R: 0.996
138	139	P	P: 0.968	P	P: 0.982	P	P: 0.990
139	140	P	P	P	P	P	P
140	141	K	K	K	K	K	K
141	142	G	G	G	G	G	G
142	143	Y	Y	Y	Y	Y	Y
143	144	D	D	D	D	D	D
144	145	A	A	A	A	A	A
145	146	E	E	E	E	E	E
146	147	G	G	G	G	G	G
147	148	K	K	K	K	K	K
148	149	P	P	P	P	P	P
149	150	I	I	I	I	I	I
150	151	P	P	P	P	P	P
151	152	P	P	P	P	P	P
152	153	N	N	N	N	N	N
153	154	N	N	N	N	N	N
154	155	W	W	W	W	W	W
155	156	R	R: 0.894	R	R: 0.867	R	R: 0.837
156	157	S	S	S	S	S	S
157	158	F	F: 0.986	F	F: 0.987	F	F: 0.984
158	159	F	F	F	F	F	F
159	160	G	G	G	G	G	G
160	161	G	G	G	G	G	G
161	162	S	S	S	S	S	S
162	163	A	A	A	A	A	A
163	164	W	W	W	W	W	W
164	165	Q	E: 0.253 Q: 0.613	Q	E: 0.350 Q: 0.557	Q	E: 0.300 Q: 0.600
165	166	F	F: 0.874	F	F: 0.853	F	F: 0.873
166	167	D	D	D	D	D	D
167	168	E	E	E	E	E	E
168	169	H	H: 0.459	H	H: 0.637	H	H: 0.452
169	170	T	T	T	T	T	T
170	171	Q	Q: 0.931	Q	Q: 0.898	Q	Q: 0.873
171	172	E	E	E	E	E	E
172	173	F	F	F	F	F	F
173	174	Y	Y	Y	Y	Y	Y
174	175	L	L	L	L	L	L
175	176	R	R	R	R	R	R
176	177	L	L	L	L	L	L
177	178	F	F	F	F	F	F
178	179	A	A	A	A	A	A
179	180	S	S: 0.838	S	S: 0.927	S	S: 0.859
180	181	G	G: 0.993	G	G: 0.960	G	G: 0.991
181	182	Q	Q	Q	Q	Q	Q
182	183	P	P	P	P	P	P
183	184	D	D	D	D	D	D
184	185	L	L: 0.998	L	L: 0.998	L	L: 0.998
185	186	N	N	N	N	N	N
186	187	W	W	W	W	W	W
187	188	E	E	E	E	E	E
188	189	N	N	N	N	N	N
189	190	E	E: 0.995	E	E: 0.999	E	E: 0.998
190	191	D	E: 0.408 D: 0.561	E	E: 0.730 D: 0.231	E	E: 0.580 D: 0.326
191	192	C	T: 0.378 C: 0.614	C	T: 0.266 C: 0.732	C	T: 0.280 C: 0.717
192	193	R	R	R	R	R	R
193	194	K	K: 0.990	K	K: 0.992	K	K: 0.988
194	195	A	A	A	A	A	A
195	196	I	I	I	I	I	I
196	197	Y	Y	Y	Y	Y	Y
197	198	E	E: 0.951	E	E: 0.952	E	E: 0.953
198	199	S	S	S	S	S	S
199	200	A	A	A	A	A	A
200	201	V	V: 0.999	V	V: 0.999	V	V: 0.998
201	202	G	G	G	G	G	G
202	203	Y	F: 0.483 Y: 0.517	F	F: 0.878	F	F: 0.533 Y: 0.467
203	204	W	W	W	W	W	W
204	205	L	L	L	L	L	L
205	206	D	D: 0.999	D	D	D	D: 0.999
206	207	H	H	H	H	H	H
207	208	G	G	G	G	G	G
208	209	V	V	V	V	V	V
209	210	D	D	D	D	D	D
210	211	G	G	G	G	G	G
211	212	F	F	F	F	F	F
212	213	R	R	R	R	R	R
213	214	I	I	I	I	I	I
214	215	D	D	D	D	D	D
215	216	T	T	T	T	T	T
216	217	A	A	A	A	A	A
217	218	G	G	G	G	G	G
218	219	L	L	L	L	L	L
219	220	Y	Y	Y	Y	Y	Y
220	221	S	S	S	S	S	S
221	222	K	K	K	K	K	K
222	223	V	V: 0.924	V	V: 0.966	V	V: 0.915
223	224	P	P	P	P	P	P
224	225	G	G	G	G	G	G
225	226	L	L: 0.997	L	L: 0.997	L	L: 0.997
226	227	P	P	P	P	P	P
227	228	D	D	D	D	D	D
228	229	A	A	A	A	A	A
229	230	P	P	P	P	P	P
230	231	I	I: 0.871	I	I: 0.884	I	I: 0.856
231	232	V	V: 0.568 I: 0.366	V	V: 0.480 I: 0.424	V	V: 0.714 I: 0.217
232	233	D	D: 0.971	D	D: 0.977	D	D: 0.977
233	234	P	P: 0.964	P	P: 0.980	P	P: 0.986
234	235	N	T: 0.347 N: 0.410	T	T: 0.659	N	S: 0.233 T: 0.242 N: 0.420
235	236	S	S: 0.955	S	S: 0.952	S	S: 0.848
236	237	E	E: 0.918	E	E: 0.910	E	E: 0.961
237	238	F	F: 0.888	F	F: 0.855	F	F: 0.838
238	239	Q	Q	Q	Q	Q	Q
239	240	H	H: 0.994	H	H: 0.989	H	H: 0.972
240	241	P	P: 0.994	P	P: 0.993	P	P: 0.991
241	242	N	N: 0.839	N	N: 0.850	N	N: 0.868
242	243	P	P: 0.999	P	P	P	P
243	244	M	S: 0.246 M: 0.303	M	M: 0.565	M	M: 0.586
244	245	T	S: 0.363 T: 0.628	T	S: 0.260 T: 0.733	T	S: 0.221 T: 0.772
245	246	H	H: 0.929	H	H: 0.929	H	H: 0.925
246	247	N	N	N	N	N	N
247	248	G	G	G	G	G	G
248	249	P	P	P	P	P	P
249	250	R	R	R	R	R	R
250	251	I	I	I	I	I	I
251	252	H	H	H	H	H	H
252	253	E	E	E	E	E	E
253	254	F	F	F	F	F	F
254	255	H	H	H	H	H	H
255	256	K	K: 0.982	K	K: 0.984	K	K: 0.984
256	257	E	E	E	E	E	E
257	258	M	M	M	M	M	M
258	259	H	H: 0.986	H	H: 0.978	H	H: 0.984
259	260	R	R	R	R	R	R
260	261	F	F	F	F	F	F
261	262	M	M	M	M	M	M
262	263	K	K	K	K	K	K
263	264	N	N	N	N	N	N
264	265	R	R: 0.971	R	R: 0.983	R	R: 0.970
265	266	V	V	V	V	V	V
266	267	K	K: 0.831	K	K: 0.880	K	K: 0.883
267	268	D	D	D	D	D	D
268	269	G	G	G	G	G	G
269	270	R	R	R	R	R	R
270	271	E	E	E	E	E	E
271	272	I	I: 0.992	I	I: 0.989	I	I: 0.987
272	273	M	M: 0.998	M	M: 0.999	M	M: 0.999
273	274	T	T	T	T	T	T
274	275	V	V	V	V	V	V
275	276	G	G	G	G	G	G
276	277	E	E	E	E	E	E
277	278	V	V: 0.989	V	V: 0.991	V	V: 0.987
278	279	G	A: 0.218 G: 0.710	G	G: 0.803	G	A: 0.214 G: 0.751
279	280	H	H: 0.944	H	H: 0.944	H	H: 0.935
280	281	G	G: 0.995	G	G: 0.984	G	G: 0.977
281	282	S	S: 0.687	S	S: 0.724	S	S: 0.783
282	283	D	D: 0.812	D	D: 0.736	D	D: 0.798
283	284	N	N: 0.529 D: 0.251	E	N: 0.303 E: 0.304 D: 0.226	N	N: 0.301 E: 0.207 D: 0.297
284	285	V	V: 0.827	V	V: 0.934	V	V: 0.810
285	288	Q	Q: 0.781	Q	Q: 0.733	Q	Q: 0.821
286	289	Y	Y	Y	Y	Y	Y
287	290	T	T	T	T	T	T
288	291	S	S	S	S	S	S
289	292	A	A	A	A	A	A
290	293	R	K: 0.262 R: 0.600	R	K: 0.303 R: 0.465	R	K: 0.307 R: 0.506
291	294	E	E: 0.973	E	E: 0.974	E	E: 0.975
292	295	Q	Q: 0.320 H: 0.283 R: 0.300	Q	Q: 0.336 H: 0.282	Q	Q: 0.292 H: 0.281
293	296	E	E	E	E	E	E
294	297	I	M: 0.246 I: 0.734	I	M: 0.214 I: 0.740	I	I: 0.814
295	298	S	S: 0.967	S	S: 0.931	S	S: 0.971
296	299	E	E: 0.981	E	E: 0.937	E	E: 0.909
297	300	L	L: 0.998	L	L: 0.998	L	L: 0.998
298	301	F	F	F	F	F	F
299	302	N	N: 0.960	N	N: 0.966	N	N: 0.954
300	303	F	F	F	F	F	F
301	304	T	T: 0.410 E: 0.305	E	T: 0.329 E: 0.393	E	T: 0.264 E: 0.534
302	305	H	H	H	H	H	H
303	306	T	T: 0.510 V: 0.484	T	T: 0.546 V: 0.453	V	T: 0.493 V: 0.507
304	307	D	D: 0.683	D	S: 0.220 E: 0.201 D: 0.550	D	D: 0.614
305	308	V	V: 0.982	V	V: 0.992	V	V: 0.984
306	309	G	G	G	G	G	G
307	310	T	T: 0.990	T	T: 0.993	T	T: 0.990
308	311	S	S: 0.946	S	S: 0.955	S	S: 0.950
309	312	P	P: 0.999	P	P	P	P
310	313	F	F	F	F	F	F
311	314	F	F: 0.993	F	F: 0.983	F	F: 0.990
312	315	R	R: 0.999	R	R	R	R: 0.999
313	316	Y	Y: 0.994	Y	Y: 0.995	Y	Y: 0.993
314	317	N	N: 0.986	N	N: 0.984	N	N: 0.987
315	318	I	I	I	I	I	I
316	319	V	V	V	V	V	V
317	320	P	P	P	P	P	P
318	321	F	F	F	F	F	F
319	322	T	T: 0.967	T	T: 0.977	T	T: 0.969
320	323	L	L	L	L	L	L
321	324	K	K: 0.994	K	K: 0.995	K	K: 0.995
322	325	D	E: 0.224 D: 0.776	D	D: 0.872	D	D: 0.847
323	326	W	W: 0.999	W	W: 0.997	W	W: 0.996
324	327	K	K	K	K	K	K
325	328	E	E: 0.299 L: 0.256	E	E: 0.314 Q: 0.206 L: 0.265	Q	E: 0.255 Q: 0.282 L: 0.238
326	329	A	A	A	A	A	A
327	330	I	I: 0.994	I	I: 0.995	I	I: 0.992
328	331	A	A	A	A	A	A
329	332	E	E: 0.620 D: 0.358	E	E: 0.710 D: 0.265	E	E: 0.691 D: 0.275
330	333	S	S: 0.927	S	S: 0.906	S	S: 0.915
331	334	F	F	F	F	F	F: 0.999
332	335	Q	Q: 0.504 L: 0.324	Q	Q: 0.531 L: 0.273	Q	Q: 0.666
333	336	F	F	F	F	F	F
334	337	I	I: 0.999	I	I	I	I: 0.999
335	338	N	N: 0.990	N	N: 0.990	N	N: 0.987
336	339	G	G: 0.999	G	G: 0.999	G	G: 0.998
337	340	T	T	T	T	T	T
338	341	D	D	D	D	D	D
339	342	S	S: 0.924	S	S: 0.514 A: 0.477	A	S: 0.474 A: 0.493
340	343	W	W	W	W	W	W
341	344	S	S	S	S	S	S
342	345	T	T	T	T	T	T
343	346	V	V: 0.721 I: 0.279	V	V: 0.804	V	V: 0.825
344	347	Y	Y	Y	Y	Y	Y
345	348	L	L: 0.636 I: 0.359	L	L: 0.655 I: 0.343	L	L: 0.635 I: 0.362
346	349	E	E	E	E	E	E
347	350	N	N	N	N	N	N
348	351	H	H	H	H	H	H
349	352	D	D	D	D	D	D
350	353	Q	Q	Q	Q	Q	Q
351	354	P	P	P	P	P	P
352	355	R	R	R	R	R	R
353	356	S	S	S	S	S	S
354	357	V	V: 0.903	V	V: 0.895	V	V: 0.815
355	358	T	T: 0.999	T	T: 0.999	T	T: 0.999
356	359	R	R	R	R	R	R
357	360	F	F	F	F	F	F
358	361	G	G	G	G	G	G
359	362	D	D	D	D	D	D
360	363	D	D	D	D	D	D
361	364	S	S	S	S	S	S
362	365	P	P	P	P	P	P
363	366	K	K: 0.992	K	K: 0.994	K	K: 0.993
364	367	Y	Y: 0.974	Y	Y: 0.939	Y	Y: 0.912
365	368	R	R	R	R	R	R
366	369	T	T: 0.538 K: 0.250	T	T: 0.557 K: 0.248	T	T: 0.663
367	370	V	V: 0.559 I: 0.428	V	V: 0.529 I: 0.466	V	V: 0.577 I: 0.410
368	371	S	S	S	S	S	S
369	372	A	A: 0.982	A	A: 0.978	A	A: 0.959
370	373	K	K	K	K	K	K
371	374	L	L	L	L	L	L
372	375	L	L	L	L	L	L
373	376	A	A	A	A	A	A
374	377	L	L: 0.999	L	L: 0.999	L	L: 0.998
375	378	L	L	L	L	L	L
376	379	E	E: 0.997	E	E: 0.996	E	E: 0.997
377	380	T	T: 0.357 V: 0.316	T	T: 0.456 V: 0.337	T	T: 0.373 V: 0.337
378	381	S	S: 0.999	S	S: 0.999	S	S: 0.995
379	382	L	L	L	L	L	L
380	383	T	T	T	T	T	T
381	384	G	G	G	G	G	G
382	385	T	T	T	T	T	T
383	386	L	L	L	L	L	L
384	387	Y	Y: 0.999	Y	Y: 0.999	Y	Y
385	388	V	V: 0.996	V	V: 0.997	V	V: 0.997
386	389	Y	Y	Y	Y	Y	Y
387	390	Q	Q	Q	Q	Q	Q
388	391	G	G	G	G	G	G
389	392	Q	Q	Q	Q	Q	Q
390	393	E	E	E	E	E	E
391	394	L	L: 0.999	L	L: 0.998	L	L: 0.997
392	395	G	G	G	G	G	G
393	396	Q	Q: 0.999	Q	Q: 0.999	Q	Q: 0.999
394	397	I	I: 0.999	I	I: 0.999	I	I: 0.997
395	398	N	N	N	N	N	N
396	399	F	F: 0.996	F	F: 0.996	F	F: 0.995
397	400	K	K: 0.981	K	K: 0.984	K	K: 0.979
398	401	N	N: 0.986	N	N: 0.940	N	N: 0.986
399	402	W	W	W	W	W	W
400	403	P	P: 0.977	P	P: 0.989	P	P: 0.989
401	404	I	I: 0.999	I	I	I	I: 0.999
402	405	E	E: 0.900	E	E: 0.952	E	E: 0.946
403	406	K	K: 0.882	K	K: 0.838	K	K: 0.828
404	407	Y	Y	Y	Y	Y	Y
405	408	E	E: 0.999	E	E: 0.999	E	E
406	409	D	D	D	D	D	D
407	410	V	V: 0.998	V	V: 0.998	V	V: 0.996
408	411	E	E: 0.857	E	E: 0.907	E	E: 0.882
409	412	V	V: 0.995	V	V: 0.996	V	V: 0.995
410	413	R	K: 0.430 R: 0.507	K	K: 0.499 R: 0.419	K	K: 0.473 R: 0.460
411	414	N	N: 0.867	N	N: 0.982	N	N: 0.957
412	415	N	N: 0.998	N	N: 0.998	N	N: 0.998
413	416	Y	Y	Y	Y	Y	Y: 0.999
414	417	K	K: 0.968	K	K: 0.966	K	K: 0.963
415	418	I	I	I	I	I	I
416	419	I	I	I	I	I	I
417	420	K	K	K	K	K	K
418	421	K	K	K	K	K	K
419	422	S	S	S	S	S	S
420	423	F	F	F	F	F	F
421	424	G	G	G	G	G	G
422	425	K	K	K	K	K	K
423	426	N	N	N	N	N	N
424	427	S	S	S	S	S	S
425	428	E	E: 0.668	E	E: 0.730	E	E: 0.603
426	429	E	E: 0.820	E	E: 0.783 Q: 0.215	E	E: 0.827
427	430	M	M: 0.999	M	M: 0.999	M	M
428	431	K	K: 0.970	K	K: 0.974	K	K: 0.967
429	432	K	K: 0.977	K	K: 0.989	K	K: 0.986
430	433	F	F: 0.999	F	F: 0.999	F	F: 0.999
431	434	M	M: 0.692	M	M: 0.783	M	M: 0.855
432	435	E	E: 0.944	E	E: 0.910	E	E: 0.912
433	436	G	G	G	G	G	G: 0.998
434	437	I	V: 0.401 I: 0.577	I	V: 0.372 I: 0.583	I	V: 0.360 I: 0.604
435	438	A	A: 0.999	A	A: 0.999	A	A: 0.999
436	439	L	L	L	L	L	L
437	440	I	I: 0.826	I	I: 0.897	I	I: 0.854
438	441	S	S	S	S	S	S
439	442	R	R	R	R	R	R
440	443	D	D	D	D	D	D
441	444	H	H	H	H	H	H
442	445	A	S: 0.364 A: 0.635	A	S: 0.442 A: 0.557	A	S: 0.327 A: 0.673
443	446	R	R	R	R	R	R
444	447	T	T	T	T	T	T
445	448	P	P	P	P	P	P
446	449	F	F: 0.964	F	F: 0.967	F	F: 0.957
447	450	P	P	P	P	P	P
448	451	W	W	W	W	W	W
449	452	T	T: 0.939	T	T: 0.984	T	S: 0.234 T: 0.763
450	453	S	S: 0.657	S	S: 0.777	S	S: 0.533 K: 0.322
451	454	E	E: 0.992	E	E: 0.997	E	E: 0.998
452	455	E	E: 0.989	E	E: 0.989	E	E: 0.985
453	456	P	P	P	P	P	P
454	457	Y	Y: 0.905	Y	Y: 0.924	Y	Y: 0.830
455	458	A	A	A	A	A	A
456	459	G	G	G	G	G	G
457	460	F	F	F	F	F	F
458	461	T	T	T	T	T	T
459	462	G	G	G	G	G	G
460	463	P	P	P	P	P	P
461	464	G	G: 0.880	G	G: 0.901	G	G: 0.886
462	465	A	A: 0.896	A	A: 0.935	A	A: 0.945
463	466	K	K: 0.999	K	K: 0.999	K	K: 0.999
464	467	P	P	P	P	P	P
465	468	W	W	W	W	W	W
466	469	F	F	F	F	F	F
467	470	S	S: 0.778	S	S: 0.727	S	S: 0.582
468	471	L	L: 0.908	L	L: 0.928	L	L: 0.923
469	472	N	N	N	N	N	N
470	473	E	E	E	E	E	E
471	474	S	S: 0.999	S	S: 0.999	S	S: 0.999
472	475	F	F	F	F	F	F
473	476	R	R: 0.977	R	R: 0.934	R	R: 0.976
474	477	E	E: 0.998	E	E: 0.999	E	E: 0.999
475	478	G	G	G	G	G	G
476	479	I	I	I	I	I	I
477	480	N	N	N	N	N	N
478	481	A	A: 0.946	A	A: 0.950	A	A: 0.941
479	482	E	E: 0.996	E	E: 0.992	E	E: 0.998
480	483	D	E: 0.256 D: 0.740	D	E: 0.220 D: 0.771	D	E: 0.236 D: 0.761
481	484	E	E	E	E	E	E
482	485	L	L: 0.979	L	L: 0.977	L	L: 0.929
483	486	K	K: 0.993	K	K: 0.994	K	K: 0.992
484	487	D	D	D	D	D	D
485	488	P	P: 0.999	P	P	P	P
486	489	D	N: 0.450 D: 0.542	D	N: 0.215 D: 0.779	D	N: 0.236 D: 0.758
487	490	S	S	S	S	S	S
488	491	V	V	V	V	V	V
489	492	L	L: 0.987	L	L: 0.989	L	L: 0.987
490	493	N	N: 0.999	N	N: 0.999	N	N: 0.998
491	494	F	F	F	F	F	F
492	495	W	W	W	W	W	W
493	496	K	K: 0.964	K	K: 0.821	K	K: 0.865
494	497	K	K: 0.981	K	K: 0.990	K	K: 0.969
495	498	A	A	A	A	A	A
496	499	L	L	L	L	L	L
497	500	Q	K: 0.202 Q: 0.783	Q	K: 0.203 Q: 0.774	Q	K: 0.214 Q: 0.768
498	501	V	V: 0.932	V	V: 0.930	V	V: 0.916
499	502	R	R	R	R	R	R
500	503	K	K	K	K	K	K
501	504	E	E: 0.650	E	E: 0.778	E	E: 0.782
502	505	H	H	H	H	H	H
503	506	K	K	K	K	K	K
504	507	D	D: 0.999	D	D	D	D
505	508	I	I: 0.950	I	I: 0.962	I	I: 0.959
506	509	M	M: 0.892	M	M: 0.856	M	M: 0.889
507	510	V	V: 0.969	V	V: 0.777 I: 0.223	V	V: 0.967
508	511	Y	Y	Y	Y	Y	Y
509	512	G	G	G	G	G	G
510	513	Y	Y	Y	Y	Y	Y
511	514	D	D: 0.987	D	D: 0.994	D	D: 0.994
512	515	F	F	F	F	F	F
513	516	E	E: 0.983	E	E: 0.985	E	E: 0.996
514	517	F	F	F	F	F	F
515	518	I	I: 0.807	I	I: 0.811	I	I: 0.727
516	519	D	D	D	D	D	D
517	520	L	L: 0.993	L	L: 0.994	L	L: 0.989
518	521	D	D: 0.990	D	D: 0.990	D	D: 0.984
519	522	N	N	N	N	N	N
520	523	E	E: 0.967	E	E: 0.985	E	E: 0.976
521	524	K	K: 0.992	K	K: 0.997	K	K: 0.990
522	525	L	L: 0.996	L	L: 0.995	L	L: 0.986
523	526	F	F	F	F	F	F
524	527	S	S: 0.446 T: 0.270	S	S: 0.567 A: 0.218	S	S: 0.517 A: 0.269
525	528	F	F: 0.967	F	F: 0.971	F	F: 0.960
526	529	T	T	T	T	T	T
527	530	K	K	K	K	K	K
528	531	K	K: 0.747	K	K: 0.737	K	K: 0.718
529	532	Y	Y: 0.764	Y	Y: 0.744	Y	Y: 0.682
530	533	G	G: 0.973	G	G: 0.995	G	G: 0.995
531	534	D	D: 0.975	D	D: 0.973	D	D: 0.976
532	535	K	K: 0.999	K	K	K	K: 0.999
533	536	T	T: 0.967	T	T: 0.961	T	T: 0.977
534	537	L	L	L	L	L	L
535	538	F	F: 0.992	F	F: 0.991	F	F: 0.990
536	539	A	A: 0.997	A	A: 0.997	A	A: 0.997
537	540	A	A: 0.994	A	A: 0.996	A	A: 0.995
538	541	L	L	L	L	L	L
539	542	N	N	N	N	N	N
540	543	F	F	F	F	F	F
541	544	S	S	S	S	S	S
542	545	S	S: 0.604 G: 0.360	S	S: 0.773	S	S: 0.747 G: 0.219
543	546	E	E: 0.893	E	E: 0.911	E	E: 0.930
544	547	E	E: 0.951	E	E: 0.972	E	E: 0.984
545	548	V	V: 0.902	V	V: 0.876	V	V: 0.846
546	549	E	E: 0.956	E	E: 0.978	E	E: 0.979
547	550	F	F	F	F	F	F
548	551	S	S: 0.703	S	S: 0.734	S	S: 0.703
549	552	V	V: 0.546 I: 0.255	V	V: 0.571 I: 0.264	V	V: 0.486 I: 0.325
550	553	P	P	P	P	P	P
551	554	R	R	R	R	R	R
552	555	E	E	E	E	E	E
553	556	G	G	G	G	G	G
554	557	A	A	A	A	A	A
555	558	S	S	S	S	S	S
556	559	L	L	L	L	L	L
557	560	K	S: 0.308 K: 0.377	S	S: 0.423 K: 0.302	S	S: 0.492 T: 0.244
558	561	L	L: 0.956	L	L: 0.967	L	L: 0.956
559	562	I	I: 0.738	I	I: 0.752	I	I: 0.655
560	563	F	F: 0.983	F	F: 0.987	F	F: 0.978
561	564	G	G	G	G	G	G
562	565	N	N	N	N	N	N
563	566	Y	Y: 0.999	Y	Y: 0.999	Y	Y: 0.999
564	569	D	D	D	D	D	D
565	570	D	D	D	D	D	D
566	571	T	T	T	T	T	T
567	572	D	D: 0.949	D	D: 0.977	D	D: 0.969
568	573	V	V	V	V	V	V
569	574	S	S	S	S	S	S
570	575	S	S: 0.999	S	S	S	S: 0.999
571	576	R	R: 0.973	R	R: 0.980	R	R: 0.975
572	577	T	T: 0.960	T	T: 0.984	T	T: 0.976
573	578	L	L	L	L	L	L
574	579	K	K: 0.684 Q: 0.287	K	K: 0.669 Q: 0.317	K	K: 0.713 Q: 0.266
575	580	P	P	P	P	P	P
576	581	W	W	W	W	W	W
577	582	E	E	E	E	E	E
578	583	G	G	G	G	G	G
579	584	R	R	R	R	R	R
580	585	L	L: 0.983	L	L: 0.961	L	L: 0.938
581	586	Y	Y	Y	Y	Y	Y
582	587	Y	Y: 0.978	Y	Y: 0.951	Y	Y: 0.957
583	588	V	V: 0.959	V	V: 0.983	V	V: 0.958
584	589	K	K	K	K	K	K

## Sheet: ancMAL-IMA
SITE		JTT		WAG		LG
Site (MAL12)	Site(IMA1)	ancMAL-IMA	Probabilities	ancMAL-IMA	Probabilities	ancMAL-IMA	Probabilities
1	1	M	M	M	M	M	M
2	2	T	T	T	T	T	T
3	3	I	I	I	I: 0.998	I	I: 0.994
4	4	S	S	S	S	S	S
5	5	D	D	D	D	D	D
6	7	H	H	H	H	H	H
7	8	P	P	P	P	P	P
8	9	E	E	E	E	E	E
9	10	T	T	T	T	T	T
10	11	E	E	E	E	E	E
11	12	P	P: 0.998	P	P: 0.999	P	P
12	13	K	K	K	K	K	K
13	14	W	W	W	W	W	W
14	15	W	W	W	W	W	W
15	16	K	K	K	K	K	K
16	17	E	E: 0.999	E	E	E	E
17	18	A	A	A	A	A	A
18	19	T	T	T	T	T	T
19	20	I	I: 0.901	I	I: 0.837	I	I: 0.864
20	21	Y	Y	Y	Y	Y	Y
21	22	Q	Q	Q	Q	Q	Q
22	23	I	I	I	I	I	I
23	24	Y	Y	Y	Y	Y	Y
24	25	P	P	P	P	P	P
25	26	A	A	A	A	A	A
26	27	S	S	S	S	S	S
27	28	F	F	F	F	F	F
28	29	K	K	K	K	K	K
29	30	D	D	D	D	D	D
30	31	S	S	S	S	S	S
31	32	N	N: 0.998	N	N: 0.999	N	N: 0.999
32	33	N	N: 0.973	N	N: 0.981	N	N: 0.988
33	34	D	D	D	D	D	D
34	35	G	G	G	G	G	G
35	36	W	W	W	W	W	W
36	37	G	G	G	G	G	G
37	38	D	D	D	D	D	D
38	39	L	L: 0.989	L	L: 0.986	L	L: 0.984
39	40	K	K: 0.970	K	K: 0.973	K	K: 0.969
40	41	G	G	G	G	G	G
41	42	I	I	I	I	I	I
42	43	T	T: 0.979	T	T: 0.991	T	T: 0.990
43	44	S	S	S	S	S	S
44	45	K	K	K	K	K	K
45	46	L	L	L	L	L	L
46	47	E	E: 0.982	E	E: 0.957	E	E: 0.968
47	48	Y	Y	Y	Y	Y	Y
48	49	I	I: 0.913	I	I: 0.874	I	I: 0.907
49	50	K	K	K	K	K	K
50	51	E	E: 0.968	E	E: 0.937	E	E: 0.984
51	52	L	L	L	L	L	L
52	53	G	G	G	G	G	G
53	54	V	V: 0.658 A: 0.341	V	V: 0.984	V	V: 0.629 A: 0.371
54	55	D	D	D	D	D	D
55	56	A	A	A	A	A	A
56	57	I	I	I	I	I	I
57	58	W	W	W	W	W	W
58	59	I	I: 0.956	I	I: 0.966	I	I: 0.954
59	60	C	C	C	C	C	C
60	61	P	P	P	P	P	P
61	62	F	F	F	F	F	F
62	63	Y	Y	Y	Y	Y	Y
63	64	D	D	D	D	D	D
64	65	S	S	S	S	S	S
65	66	P	P	P	P	P	P
66	67	Q	Q	Q	Q	Q	Q
67	68	Q	Q: 0.928	Q	Q: 0.924	Q	Q: 0.934
68	69	D	D	D	D	D	D
69	70	M	M	M	M	M	M
70	71	G	G	G	G	G	G
71	72	Y	Y	Y	Y	Y	Y
72	73	D	D	D	D	D	D
73	74	I	I: 0.999	I	I	I	I: 0.999
74	75	A	S: 0.326 A: 0.674	A	S: 0.265 A: 0.735	A	S: 0.336 A: 0.664
75	76	N	N: 0.992	N	N: 0.994	N	N: 0.992
76	77	Y	Y	Y	Y	Y	Y
77	78	E	E	E	E	E	E
78	79	K	K	K	K	K	K
79	80	V	V	V	V	V	V
80	81	W	W	W	W	W	W
81	82	P	P	P	P	P	P
82	83	T	T: 0.983	T	T: 0.986	T	T: 0.981
83	84	Y	Y	Y	Y	Y	Y
84	85	G	G	G	G	G	G
85	86	T	T	T	T	T	T
86	87	N	N	N	N	N	N
87	88	E	E	E	E	E	E
88	89	D	D	D	D	D	D
89	90	C	C	C	C	C	C
90	91	F	F	F	F	F	F
91	92	E	E: 0.516 D: 0.225	E	E: 0.585	E	E: 0.538
92	93	L	L	L	L	L	L
93	94	I	I	I	I	I	I
94	95	D	D: 0.805	D	D: 0.866	D	D: 0.832
95	96	K	K: 0.981	K	K: 0.977	K	K: 0.980
96	97	T	T: 0.911	T	T: 0.961	T	T: 0.941
97	98	H	H	H	H	H	H
98	99	K	K: 0.995	K	K: 0.997	K	K: 0.996
99	100	L	L	L	L	L	L
100	101	G	G	G	G	G	G
101	102	M	M: 0.994	M	M: 0.994	M	M: 0.995
102	103	K	K	K	K	K	K
103	104	F	F: 0.990	F	F: 0.989	F	F: 0.988
104	105	I	I	I	I	I	I
105	106	T	T: 0.988	T	T: 0.989	T	T: 0.986
106	107	D	D	D	D	D	D
107	108	L	L	L	L	L	L
108	109	V	V	V	V	V	V
109	110	I	I	I	I	I	I
110	111	N	N	N	N	N	N
111	112	H	H	H	H	H	H
112	113	C	C	C	C	C	C
113	114	S	S	S	S	S	S
114	115	S	S: 0.994	S	S: 0.996	S	S: 0.989
115	116	E	E: 0.999	E	E: 0.999	E	E: 0.999
116	117	H	H	H	H	H	H
117	118	E	E: 0.986	E	E: 0.984	E	E: 0.985
118	119	W	W	W	W	W	W
119	120	F	F	F	F	F	F
120	121	K	K: 0.999	K	K	K	K: 0.999
121	122	E	E	E	E	E	E
122	123	S	S	S	S	S	S
123	124	R	R	R	R	R	R
124	125	S	S	S	S	S	S
125	126	S	S	S	S	S	S
126	127	K	K: 0.999	K	K	K	K: 0.999
127	128	T	T: 0.901	T	T: 0.859	T	T: 0.849
128	129	N	N	N	N	N	N
129	130	P	P	P	P	P	P
130	131	K	K	K	K	K	K
131	132	R	R	R	R	R	R
132	133	D	D	D	D	D	D
133	134	W	W	W	W	W	W
134	135	F	F	F	F	F	F
135	136	F	F: 0.995	F	F: 0.994	F	F: 0.994
136	137	W	W	W	W	W	W
137	138	R	R	R	R	R	R
138	139	P	P: 0.998	P	P: 0.999	P	P
139	140	P	P	P	P	P	P
140	141	K	K	K	K	K	K
141	142	G	G	G	G	G	G
142	143	Y	Y	Y	Y	Y	Y
143	144	D	D	D	D	D	D
144	145	A	A	A	A	A	A
145	146	E	E	E	E	E	E
146	147	G	G	G	G	G	G
147	148	K	K	K	K	K	K
148	149	P	P	P	P	P	P
149	150	I	I	I	I	I	I
150	151	P	P	P	P	P	P
151	152	P	P	P	P	P	P
152	153	N	N	N	N	N	N
153	154	N	N	N	N	N	N
154	155	W	W	W	W	W	W
155	156	R	K: 0.420 R: 0.578	K	K: 0.767 R: 0.229	K	K: 0.652 R: 0.345
156	157	S	S	S	S	S	S
157	158	F	F: 0.957	F	F: 0.953	F	F: 0.950
158	159	F	F	F	F	F	F
159	160	G	G	G	G	G	G
160	161	G	G	G	G	G	G
161	162	S	S	S	S	S	S
162	163	A	A	A	A	A	A
163	164	W	W	W	W	W	W
164	165	T	T: 0.907	T	T: 0.930	T	T: 0.906
165	166	F	F: 0.991	F	F: 0.990	F	F: 0.990
166	167	D	D	D	D	D	D
167	168	E	E	E	E	E	E
168	169	H	H: 0.415	H	H: 0.592	H	H: 0.407
169	170	T	T	T	T	T	T
170	171	Q	Q: 0.904	Q	Q: 0.876	Q	Q: 0.847
171	172	E	E	E	E	E	E
172	173	F	F	F	F	F	F
173	174	Y	Y	Y	Y	Y	Y
174	175	L	L	L	L	L	L
175	176	R	R	R	R	R	R
176	177	L	L	L	L	L	L
177	178	F	F	F	F	F	F
178	179	A	A	A	A	A	A
179	180	S	S: 0.923	S	S: 0.984	S	S: 0.903
180	181	G	G: 0.924	R	R: 0.943	G	G: 0.922
181	182	Q	Q	Q	Q	Q	Q
182	183	P	P	P	P	P	P
183	184	D	D	D	D	D	D
184	185	L	L	L	L	L	L
185	186	N	N	N	N	N	N
186	187	W	W	W	W	W	W
187	188	E	E	E	E	E	E
188	189	N	N: 0.992	N	N: 0.994	N	N: 0.996
189	190	E	E: 0.995	E	E: 0.999	E	E: 0.999
190	191	D	D: 0.839	D	E: 0.285 D: 0.711	D	E: 0.238 D: 0.751
191	192	C	C: 0.999	C	C	C	C: 0.999
192	193	R	R	R	R	R	R
193	194	K	K: 0.996	K	K: 0.997	K	K: 0.995
194	195	A	A	A	A	A	A
195	196	I	I	I	I	I	I
196	197	Y	Y	Y	Y	Y	Y
197	198	E	E: 0.991	E	E: 0.992	E	E: 0.992
198	199	S	S	S	S	S	S
199	200	A	A	A	A	A	A
200	201	V	V: 0.999	V	V: 0.999	V	V: 0.999
201	202	G	G	G	G	G	G
202	203	Y	F: 0.282 Y: 0.718	F	F: 0.826	Y	F: 0.350 Y: 0.650
203	204	W	W	W	W	W	W
204	205	L	L	L	L	L	L
205	206	D	D: 0.999	D	D: 0.999	D	D: 0.999
206	207	H	H	H	H	H	H
207	208	G	G	G	G	G	G
208	209	V	V	V	V	V	V
209	210	D	D	D	D	D	D
210	211	G	G	G	G	G	G
211	212	F	F	F	F	F	F
212	213	R	R	R	R	R	R
213	214	I	I	I	I	I	I
214	215	D	D	D	D	D	D
215	216	T	T: 0.997	T	T: 0.997	T	T: 0.996
216	217	A	A: 0.998	A	A: 0.997	A	A: 0.997
217	218	G	G: 0.995	G	G: 0.995	G	G: 0.995
218	219	L	L	L	L	L	L
219	220	Y	Y	Y	Y	Y	Y
220	221	S	S	S	S	S	S
221	222	K	K	K	K	K	K
222	223	V	V: 0.896	V	V: 0.947	V	V: 0.894
223	224	P	P	P	P	P	P
224	225	G	G	G	G	G	G
225	226	L	L	L	L	L	L
226	227	P	P	P	P	P	P
227	228	D	D	D	D	D	D
228	229	A	A: 0.986	A	A: 0.987	A	A: 0.981
229	230	P	P	P	P	P	P
230	231	I	I: 0.971	I	I: 0.990	I	I: 0.976
231	232	V	V: 0.636 I: 0.289	V	V: 0.445 I: 0.440	V	V: 0.704 I: 0.215
232	233	D	D: 0.985	D	D: 0.993	D	D: 0.993
233	234	K	K: 0.736	K	K: 0.847	K	K: 0.819
234	235	N	N: 0.676	T	T: 0.587 N: 0.247	N	N: 0.656
235	236	S	S: 0.988	S	S: 0.991	S	S: 0.959
236	237	E	E: 0.902	E	E: 0.842	E	E: 0.950
237	238	F	F: 0.594 L: 0.287	F	F: 0.561	F	F: 0.682
238	239	Q	Q	Q	Q	Q	Q
239	240	H	H: 0.989	H	H: 0.983	H	H: 0.968
240	241	P	P: 0.973	P	P: 0.968	P	P: 0.973
241	242	N	N: 0.815	N	N: 0.812	N	N: 0.835
242	243	P	P: 0.978	P	P: 0.992	P	P: 0.995
243	244	M	S: 0.203 M: 0.289	M	M: 0.521	M	M: 0.540
244	245	T	S: 0.383 T: 0.611	T	S: 0.286 T: 0.710	T	S: 0.264 T: 0.733
245	246	H	H: 0.939	H	H: 0.944	H	H: 0.942
246	247	N	N	N	N	N	N
247	248	G	G	G	G	G	G
248	249	P	P	P	P	P	P
249	250	R	R	R	R	R	R
250	251	I	I	I	I	I	I
251	252	H	H	H	H	H	H
252	253	E	E	E	E	E	E
253	254	F	F	F	F: 0.998	F	F
254	255	H	H	H	H	H	H
255	256	Q	Q: 0.961	Q	Q: 0.962	Q	Q: 0.964
256	257	E	E	E	E	E	E
257	258	M	M: 0.993	M	M: 0.993	M	M: 0.990
258	259	H	H: 0.975	H	H: 0.962	H	H: 0.969
259	260	R	R	R	R	R	R
260	261	F	F	F	F	F	F
261	262	M	M	M	M	M	M
262	263	K	K	K	K	K	K
263	264	N	N	N	N	N	N
264	265	R	R: 0.997	R	R: 0.999	R	R: 0.997
265	266	V	V	V	V	V	V
266	267	K	K: 0.993	K	K: 0.995	K	K: 0.996
267	268	D	D	D	D	D	D
268	269	G	G	G	G	G	G
269	270	R	R	R	R	R	R
270	271	E	E	E	E	E	E
271	272	I	I: 0.999	I	I: 0.999	I	I: 0.998
272	273	M	M	M	M	M	M
273	274	T	T	T	T	T	T
274	275	V	V	V	V	V	V
275	276	G	G	G	G	G	G
276	277	E	E	E	E	E	E
277	278	V	V: 0.982	V	V: 0.983	V	V: 0.981
278	279	A	A: 0.612 G: 0.261	A	A: 0.603 G: 0.245	A	A: 0.705 G: 0.203
279	280	H	H: 0.998	H	H: 0.999	H	H: 0.998
280	281	G	G: 0.990	G	G: 0.978	G	G: 0.972
281	282	S	S: 0.866	S	S: 0.889	S	S: 0.922
282	283	D	D: 0.955	D	D: 0.942	D	D: 0.952
283	284	N	N: 0.576 D: 0.236	N	N: 0.384 E: 0.328	N	N: 0.396 E: 0.227 D: 0.275
284	285	V	V: 0.570 A: 0.284	V	V: 0.795	V	V: 0.663
285	288	L	L: 0.978	L	L: 0.958	L	L: 0.933
286	289	Y	Y	Y	Y	Y	Y
287	290	T	T	T	T	T	T
288	291	S	S	S	S	S	S
289	292	A	A	A	A	A	A
290	293	S	S: 0.672	S	S: 0.789	S	S: 0.697
291	294	R	R: 0.970	R	R: 0.979	R	R: 0.971
292	295	H	Q: 0.220 H: 0.712	H	Q: 0.264 H: 0.640	H	Q: 0.213 H: 0.695
293	296	E	E	E	E	E	E
294	297	I	M: 0.253 I: 0.706	I	M: 0.222 I: 0.698	I	I: 0.776
295	298	S	S: 0.961	S	S: 0.921	S	S: 0.966
296	299	E	E: 0.999	E	E: 0.997	E	E: 0.997
297	300	L	L: 0.983	L	L: 0.980	L	L: 0.982
298	301	F	F	F	F	F	F
299	302	N	N: 0.924	N	N: 0.939	N	N: 0.922
300	303	F	F	F	F	F	F
301	304	T	T: 0.462 E: 0.205	T	S: 0.359 T: 0.458	E	S: 0.242 T: 0.322 E: 0.372
302	305	H	H	H	H	H	H
303	306	T	T: 0.509 V: 0.486	T	T: 0.544 V: 0.455	V	T: 0.490 V: 0.509
304	307	D	D: 0.949	D	D: 0.951	D	D: 0.951
305	308	V	V: 0.909	V	V: 0.936	V	V: 0.906
306	309	G	G	G	G	G	G
307	310	T	T: 0.997	T	T: 0.999	T	T: 0.997
308	311	S	S: 0.990	S	S: 0.993	S	S: 0.987
309	312	P	P	P	P	P	P
310	313	F	F	F	F	F	F
311	314	F	F: 0.999	F	F: 0.998	F	F: 0.998
312	315	R	R	R	R	R	R
313	316	Y	Y: 0.999	Y	Y: 0.999	Y	Y: 0.999
314	317	N	N: 0.997	N	N: 0.996	N	N: 0.997
315	318	I	I	I	I	I	I
316	319	V	V	V	V	V	V
317	320	P	P	P	P	P	P
318	321	F	F	F	F	F	F
319	322	T	T: 0.952	T	T: 0.969	T	T: 0.960
320	323	L	L	L	L	L	L
321	324	K	K: 0.999	K	K	K	K: 0.999
322	325	D	D: 0.864	D	D: 0.932	D	D: 0.910
323	326	W	W	W	W: 0.999	W	W: 0.999
324	327	K	K	K	K	K	K
325	328	E	E: 0.352 V: 0.205	E	E: 0.363 Q: 0.221	Q	E: 0.289 Q: 0.292
326	329	A	A	A	A	A	A
327	330	I	I: 0.981	I	I: 0.977	I	I: 0.972
328	331	A	A	A	A	A	A
329	332	E	E: 0.610 D: 0.369	E	E: 0.699 D: 0.278	E	E: 0.675 D: 0.291
330	333	S	S: 0.752 N: 0.203	S	S: 0.653 N: 0.271	S	S: 0.647 N: 0.273
331	334	F	F	F	F	F	F
332	335	Q	Q: 0.403 L: 0.357	Q	Q: 0.413 L: 0.311 R: 0.208	Q	Q: 0.534 R: 0.210
333	336	F	F: 0.993	F	F: 0.991	F	F: 0.992
334	337	I	I: 0.999	I	I	I	I: 0.999
335	338	N	N: 0.999	N	N: 0.999	N	N: 0.999
336	339	G	G	G	G	G	G
337	340	T	T	T	T	T	T
338	341	D	D	D	D	D	D
339	342	S	S: 0.919	S	S: 0.516 A: 0.463	S	S: 0.481 A: 0.465
340	343	W	W	W	W	W	W
341	344	S	S: 0.986	S	S: 0.988	S	S: 0.982
342	345	T	T	T	T	T	T
343	346	I	V: 0.350 I: 0.646	I	V: 0.492 I: 0.505	V	V: 0.608 I: 0.389
344	347	Y	Y	Y	Y	Y	Y
345	348	L	L: 0.624 I: 0.371	L	L: 0.640 I: 0.357	L	L: 0.614 I: 0.383
346	349	E	E	E	E	E	E
347	350	N	N	N	N	N	N
348	351	H	H	H	H	H	H
349	352	D	D	D	D	D	D
350	353	Q	Q	Q	Q	Q	Q
351	354	P	P	P	P	P	P
352	355	R	R	R	R	R	R
353	356	S	S	S	S	S	S
354	357	I	I: 0.946	I	I: 0.942	I	I: 0.935
355	358	T	T	T	T	T	T
356	359	R	R	R	R	R	R
357	360	F	F	F	F	F	F
358	361	G	G	G	G	G	G
359	362	D	D	D	D	D	D
360	363	D	D	D	D	D	D
361	364	S	S	S	S	S	S
362	365	P	P	P	P	P	P
363	366	K	K: 0.999	K	K	K	K: 0.999
364	367	Y	Y: 0.996	Y	Y: 0.994	Y	Y: 0.989
365	368	R	R	R	R	R	R
366	369	T	T: 0.762	T	T: 0.772	T	T: 0.867
367	370	I	V: 0.342 I: 0.615	I	V: 0.285 I: 0.705	I	V: 0.318 I: 0.638
368	371	S	S	S	S	S	S
369	372	G	G: 0.990	G	G: 0.989	G	G: 0.985
370	373	K	K	K	K	K	K
371	374	L	L	L	L	L	L: 0.999
372	375	L	L	L	L	L	L
373	376	A	A: 0.994	A	A: 0.993	A	A: 0.992
374	377	L	L: 0.985	L	L: 0.984	L	L: 0.982
375	378	L	L	L	L	L	L
376	379	E	E: 0.991	E	E: 0.990	E	E: 0.992
377	380	T	T: 0.313 V: 0.226	T	T: 0.403	C	T: 0.302 C: 0.387
378	381	S	S: 0.998	S	S: 0.999	S	S: 0.980
379	382	L	L	L	L	L	L
380	383	T	T	T	T	T	T
381	384	G	G	G	G	G	G
382	385	T	T	T	T	T	T
383	386	L	L	L	L	L	L
384	387	Y	Y: 0.999	Y	Y: 0.999	Y	Y
385	388	V	V: 0.980	V	V: 0.980	V	V: 0.986
386	389	Y	Y	Y	Y	Y	Y
387	390	Q	Q	Q	Q	Q	Q
388	391	G	G	G	G	G	G
389	392	Q	Q	Q	Q	Q	Q
390	393	E	E	E	E	E	E
391	394	L	L: 0.990	L	L: 0.987	L	L: 0.982
392	395	G	G	G	G	G	G
393	396	Q	Q	Q	Q	Q	Q
394	397	I	I: 0.998	I	I: 0.998	I	I: 0.997
395	398	N	N	N	N	N	N
396	399	F	F: 0.999	F	F: 0.999	F	F: 0.999
397	400	K	K: 0.998	K	K: 0.999	K	K: 0.998
398	401	N	N: 0.984	N	N: 0.912	N	N: 0.986
399	402	W	W	W	W	W	W
400	403	P	P: 0.999	P	P	P	P
401	404	I	I: 0.986	I	I: 0.985	I	I: 0.984
402	405	E	E: 0.976	E	E: 0.992	E	E: 0.991
403	406	K	K: 0.995	K	K: 0.992	K	K: 0.992
404	407	Y	Y	Y	Y	Y	Y
405	408	E	E: 0.999	E	E	E	E
406	409	D	D	D	D	D	D
407	410	V	V	V	V	V	V
408	411	E	E: 0.816	E	E: 0.876	E	E: 0.848
409	412	V	V: 0.973	V	V: 0.970	V	V: 0.967
410	413	R	K: 0.340 R: 0.653	R	K: 0.275 R: 0.716	R	K: 0.353 R: 0.640
411	414	N	N: 0.911	N	N	N	N: 0.978
412	415	N	N	N	N	N	N
413	416	Y	Y: 0.996	Y	Y: 0.993	Y	Y: 0.994
414	417	K	K: 0.909	K	K: 0.899	K	K: 0.898
415	418	I	I	I	I	I	I
416	419	I	I	I	I	I	I
417	420	K	K	K	K	K	K
418	421	K	K	K	K	K	K
419	422	S	S	S	S	S	S
420	423	F	F	F	F	F	F
421	424	G	G	G	G	G	G
422	425	K	K	K	K	K	K
423	426	N	N	N	N	N	N
424	427	S	S	S	S	S	S
425	428	E	E: 0.698	E	E: 0.721	E	K: 0.248 E: 0.604
426	429	E	E: 0.813	E	E: 0.768 Q: 0.230	E	E: 0.819
427	430	M	M	M	M	M	M
428	431	K	K: 0.973	K	K: 0.977	K	K: 0.970
429	432	K	K: 0.958	K	K: 0.977	K	K: 0.972
430	433	F	F	F	F	F	F
431	434	L	M: 0.241 L: 0.584	L	L: 0.840	L	M: 0.350 L: 0.574
432	435	E	E: 0.993	E	E: 0.987	E	E: 0.991
433	436	G	G	G	G	G	G: 0.991
434	437	I	I: 0.857	I	I: 0.841	I	I: 0.845
435	438	A	A	A	A	A	A
436	439	L	L	L	L	L	L
437	440	I	I: 0.809	I	I: 0.870	I	I: 0.826
438	441	S	S	S	S	S	S
439	442	R	R	R	R	R	R
440	443	D	D	D	D	D	D
441	444	H	H	H	H	H	H
442	445	A	S: 0.362 A: 0.636	A	S: 0.446 A: 0.553	A	S: 0.326 A: 0.673
443	446	R	R	R	R	R	R
444	447	T	T	T	T	T	T
445	448	P	P	P	P	P	P
446	449	M	M: 0.988	M	M: 0.989	M	M: 0.992
447	450	P	P	P	P	P	P: 0.999
448	451	W	W	W	W	W	W
449	452	T	S: 0.264 T: 0.733	T	T: 0.935	S	S: 0.800
450	453	S	S: 0.362	S	S: 0.450 K: 0.206	K	S: 0.254 K: 0.431
451	454	E	E: 0.995	E	E: 0.997	E	E: 0.998
452	455	E	E: 0.976	E	E: 0.970	E	E: 0.958
453	456	P	P	P	P	P	P
454	457	N	N: 0.927	N	N: 0.934	N	N: 0.926
455	458	A	A	A	A	A	A
456	459	G	G	G	G	G	G
457	460	F	F	F	F	F	F
458	461	T	T	T	T	T	T
459	462	G	G	G	G	G	G
460	463	P	P	P	P	P	P
461	464	D	D: 0.535 G: 0.215	D	D: 0.628	D	N: 0.225 D: 0.428 G: 0.256
462	465	A	A: 0.973	A	A: 0.991	A	A: 0.987
463	466	K	K: 0.999	K	K	K	K: 0.999
464	467	P	P	P	P	P	P
465	468	W	W	W	W	W	W
466	469	F	F	F	F	F	F: 0.999
467	470	S	S: 0.597	S	S: 0.558 Y: 0.281	S	S: 0.381 F: 0.233 Y: 0.299
468	471	L	L: 0.996	L	L: 0.996	L	L: 0.995
469	472	N	N	N	N	N	N
470	473	E	E	E	E	E	E
471	474	S	S	S	S	S	S
472	475	F	F	F	F: 0.999	F	F
473	476	R	R: 0.973	R	R: 0.909	R	R: 0.971
474	477	E	E: 0.996	E	E: 0.995	E	E: 0.994
475	478	G	G	G	G	G	G
476	479	I	I	I	I	I	I
477	480	N	N	N	N	N	N
478	481	V	V: 0.991	V	V: 0.991	V	V: 0.990
479	482	E	E: 0.997	E	E: 0.994	E	E: 0.998
480	483	D	E: 0.349 D: 0.646	D	E: 0.293 D: 0.679	D	E: 0.317 D: 0.675
481	484	E	E	E	E	E	E
482	485	L	L: 0.855	L	L: 0.819	L	L: 0.656
483	486	K	K: 0.985	K	K: 0.984	K	K: 0.985
484	487	D	D	D	D	D	D
485	488	P	P: 0.978	P	P: 0.990	P	P: 0.988
486	489	D	N: 0.295 D: 0.700	D	D: 0.956	D	D: 0.930
487	490	S	S	S	S	S	S
488	491	V	V	V	V	V	V
489	492	L	L: 0.999	L	L	L	L: 0.999
490	493	N	N	N	N	N	N: 0.999
491	494	F	F	F	F	F	F
492	495	W	W	W	W	W	W
493	496	K	K: 0.956	K	K: 0.782 R: 0.218	K	K: 0.822
494	497	K	K: 0.958	K	K: 0.972	K	K: 0.928
495	498	A	A	A	A	A	A
496	499	L	L	L	L	L	L
497	500	Q	K: 0.206 Q: 0.776	Q	K: 0.213 Q: 0.758	Q	K: 0.218 Q: 0.760
498	501	V	V: 0.719	V	V: 0.708	V	V: 0.704
499	502	R	R	R	R	R	R
500	503	K	K	K	K	K	K
501	504	E	K: 0.235 E: 0.583	E	E: 0.682	E	E: 0.690
502	505	H	H	H	H	H	H
503	506	K	K	K	K	K	K
504	507	D	D: 0.994	D	D: 0.999	D	D: 0.999
505	508	I	I: 0.930	I	I: 0.947	I	I: 0.943
506	509	M	M: 0.964	M	M: 0.936	M	M: 0.958
507	510	V	V: 0.978	V	V: 0.763 I: 0.237	V	V: 0.972
508	511	Y	Y	Y	Y	Y	Y
509	512	G	G	G	G	G	G
510	513	Y	Y	Y	Y	Y	Y
511	514	D	D: 0.990	D	D: 0.995	D	D: 0.996
512	515	F	F	F	F	F	F
513	516	E	E: 0.992	E	E: 0.983	E	E: 0.998
514	517	F	F	F	F	F	F
515	518	I	I: 0.908	I	I: 0.925	I	I: 0.860
516	519	D	D	D	D	D	D
517	520	L	L: 0.999	L	L: 0.999	L	L: 0.997
518	521	D	D: 0.989	D	D: 0.991	D	D: 0.984
519	522	N	N: 0.988	N	N: 0.985	N	N: 0.989
520	523	E	E: 0.922	E	E: 0.940	E	E: 0.931
521	524	K	K: 0.997	K	K: 0.998	K	K: 0.997
522	525	L	L: 0.992	L	L: 0.990	L	L: 0.976
523	526	F	F	F	F	F	F
524	527	S	S: 0.968	S	S: 0.981	S	S: 0.968
525	528	F	F: 0.996	F	F: 0.997	F	F: 0.995
526	529	T	T	T	T	T	T
527	530	K	K	K	K	K	K
528	531	K	K: 0.780	K	K: 0.754	K	K: 0.761
529	532	Y	Y: 0.984	Y	Y: 0.987	Y	Y: 0.972
530	533	G	G: 0.660	G	G: 0.817	G	G: 0.789
531	534	D	D: 0.950	D	D: 0.940	D	D: 0.947
532	535	K	K	K	K	K	K
533	536	T	T: 0.997	T	T: 0.998	T	T: 0.998
534	537	L	L	L	L	L	L
535	538	F	F: 0.999	F	F: 0.999	F	F: 0.999
536	539	A	A	A	A	A	A
537	540	A	A	A	A	A	A
538	541	L	L	L	L	L	L
539	542	N	N	N	N	N	N
540	543	F	F	F	F	F	F
541	544	S	S	S	S	S	S
542	545	S	S: 0.596 G: 0.386	S	S: 0.763 G: 0.212	S	S: 0.727 G: 0.251
543	546	E	E: 0.847	E	E: 0.885	E	E: 0.896
544	547	E	E: 0.934	E	E: 0.950	E	E: 0.976
545	548	V	V: 0.871	V	V: 0.791 I: 0.208	V	V: 0.745 I: 0.254
546	549	E	E: 0.896	E	E: 0.924	E	E: 0.928
547	550	F	F	F	F	F	F
548	551	S	S: 0.385 T: 0.263 N: 0.245	S	S: 0.421 T: 0.286	S	S: 0.415 T: 0.295
549	552	I	V: 0.297 L: 0.258 I: 0.402	I	V: 0.279 L: 0.241 I: 0.439	I	V: 0.219 L: 0.276 I: 0.469
550	553	P	P	P	P	P	P
551	554	R	R	R	R	R	R
552	555	E	E	E	E	E	E
553	556	G	G	G	G	G	G
554	557	A	A	A	A	A	A
555	558	S	S	S	S	S	S
556	559	L	L	L	L	L	L
557	560	S	S: 0.524 K: 0.320	S	S: 0.649 K: 0.223	S	S: 0.701
558	561	L	L: 0.984	L	L: 0.987	L	L: 0.970
559	562	I	I: 0.772	I	I: 0.778	I	I: 0.681
560	563	F	F: 0.931	F	F: 0.945	F	F: 0.918
561	564	G	G	G	G	G	G
562	565	N	N	N	N	N	N
563	566	Y	Y	Y	Y	Y	Y: 0.999
564	569	D	D	D	D	D	D
565	570	D	D	D	D	D	D
566	571	T	T	T	T	T	T
567	572	D	D: 0.980	D	D: 0.992	D	D: 0.990
568	573	V	V	V	V	V	V
569	574	S	S	S	S	S	S
570	575	S	S	S	S	S	S
571	576	R	R: 0.983	R	R: 0.986	R	R: 0.983
572	577	T	T: 0.918	T	T: 0.957	T	T: 0.942
573	578	L	L	L	L	L	L
574	579	K	K: 0.956	K	K: 0.964	K	K: 0.966
575	580	P	P	P	P	P	P
576	581	W	W	W	W	W	W
577	582	E	E	E	E	E	E
578	583	G	G	G	G	G	G
579	584	R	R	R	R	R	R
580	585	L	L: 0.951	L	L: 0.921	L	L: 0.875
581	586	Y	Y	Y	Y	Y	Y
582	587	Y	Y: 0.912	Y	Y: 0.806	Y	Y: 0.873
583	588	V	V: 0.933	V	V: 0.961	V	V: 0.932
584	589	K	K	K	K	K	K

## Sheet: ancMAL
SITE		JTT		WAG		LG
Site (MAL12)	Site(IMA1)	ancMAL	Probabilities	ancMAL	Probabilities	ancMAL	Probabilities
1	1	M	M	M	M	M	M
2	2	T	T	T	T	T	T
3	3	I	I	I	I: 0.999	I	I: 0.999
4	4	S	S	S	S	S	S
5	5	D	D	D	D	D	D
6	7	H	H	H	H	H	H
7	8	P	P	P	P	P	P
8	9	E	E	E	E	E	E
9	10	T	T	T	T	T	T
10	11	E	E	E	E	E	E
11	12	P	P: 0.960	P	P: 0.964	P	P: 0.984
12	13	K	K	K	K	K	K
13	14	W	W	W	W	W	W
14	15	W	W	W	W	W	W
15	16	K	K	K	K	K	K
16	17	E	E	E	E	E	E
17	18	A	A	A	A	A	A
18	19	T	T	T	T	T	T
19	20	I	I: 0.994	I	I: 0.993	I	I: 0.994
20	21	Y	Y	Y	Y	Y	Y
21	22	Q	Q	Q	Q	Q	Q
22	23	I	I	I	I	I	I
23	24	Y	Y	Y	Y	Y	Y
24	25	P	P	P	P	P	P
25	26	A	A	A	A	A	A
26	27	S	S	S	S	S	S
27	28	F	F	F	F	F	F
28	29	K	K	K	K	K	K
29	30	D	D	D	D	D	D
30	31	S	S	S	S	S	S
31	32	N	N	N	N	N	N
32	33	N	N: 0.949	N	N: 0.953	N	N: 0.966
33	34	D	D	D	D	D	D
34	35	G	G	G	G	G	G
35	36	W	W	W	W	W	W
36	37	G	G	G	G	G	G
37	38	D	D	D	D	D	D
38	39	L	L	L	L	L	L
39	40	K	K: 0.997	K	K: 0.998	K	K: 0.997
40	41	G	G	G	G	G	G
41	42	I	I	I	I	I	I
42	43	T	T: 0.999	T	T	T	T
43	44	S	S	S	S	S	S
44	45	K	K	K	K	K	K
45	46	L	L	L	L	L	L
46	47	E	E: 0.995	E	E: 0.905	E	E: 0.990
47	48	Y	Y	Y	Y	Y	Y
48	49	I	I: 0.909	I	I: 0.863	I	I: 0.903
49	50	K	K	K	K	K	K
50	51	E	E: 0.876	E	E: 0.621 D: 0.299	E	E: 0.908
51	52	L	L	L	L	L	L
52	53	G	G	G	G	G	G
53	54	V	V: 0.664 A: 0.335	V	V: 0.996	V	V: 0.633 A: 0.366
54	55	D	D	D	D	D	D
55	56	A	A	A	A	A	A
56	57	I	I	I	I	I	I
57	58	W	W	W	W	W	W
58	59	V	V: 0.974	V	V: 0.976	V	V: 0.975
59	60	C	C	C	C	C	C
60	61	P	P	P	P	P	P
61	62	F	F	F	F	F	F
62	63	Y	Y	Y	Y	Y	Y
63	64	D	D	D	D	D	D
64	65	S	S	S	S	S	S
65	66	P	P	P	P	P	P
66	67	Q	Q	Q	Q	Q	Q
67	68	Q	Q: 0.999	Q	Q: 0.999	Q	Q: 0.999
68	69	D	D	D	D	D	D
69	70	M	M	M	M	M	M
70	71	G	G	G	G	G	G
71	72	Y	Y	Y	Y	Y	Y
72	73	D	D	D	D	D	D
73	74	I	I: 0.986	I	I	I	I: 0.982
74	75	A	S: 0.335 A: 0.664	A	S: 0.272 A: 0.728	A	S: 0.349 A: 0.651
75	76	N	N: 0.997	N	N	N	N: 0.997
76	77	Y	Y	Y	Y	Y	Y
77	78	E	E	E	E	E	E
78	79	K	K	K	K	K	K
79	80	V	V	V	V	V	V
80	81	W	W	W	W	W	W
81	82	P	P	P	P	P	P
82	83	T	T	T	T	T	T: 0.999
83	84	Y	Y	Y	Y	Y	Y
84	85	G	G	G	G	G	G
85	86	T	T	T	T	T	T
86	87	N	N	N	N	N	N
87	88	E	E	E	E	E	E
88	89	D	D: 0.991	D	D: 0.989	D	D: 0.993
89	90	C	C	C	C	C	C
90	91	F	F	F	F	F	F
91	92	E	E: 0.843	E	E: 0.959	E	E: 0.891
92	93	L	L	L	L	L	L
93	94	I	I	I	I	I	I
94	95	D	D: 0.855	D	D: 0.894	D	D: 0.866
95	96	K	K: 0.999	K	K: 0.999	K	K: 0.999
96	97	T	T: 0.965	T	T: 0.999	T	T: 0.980
97	98	H	H	H	H	H	H
98	99	K	K: 0.985	K	K: 0.978	K	K: 0.984
99	100	L	L	L	L	L	L
100	101	G	G	G	G	G	G
101	102	M	M	M	M	M	M
102	103	K	K	K	K	K	K
103	104	F	F	F	F	F	F
104	105	I	I	I	I	I	I
105	106	T	T	T	T	T	T
106	107	D	D	D	D	D	D
107	108	L	L	L	L	L	L
108	109	V	V	V	V	V	V
109	110	I	I	I	I	I	I
110	111	N	N	N	N	N	N
111	112	H	H	H	H	H	H
112	113	C	C	C	C	C	C
113	114	S	S	S	S	S	S
114	115	S	S: 0.907	S	S: 0.930	S	S: 0.872
115	116	E	E: 0.982	E	E: 0.981	E	E: 0.988
116	117	H	H	H	H	H	H
117	118	E	E: 0.996	E	E: 0.997	E	E: 0.997
118	119	W	W	W	W	W	W
119	120	F	F	F	F	F	F
120	121	K	K	K	K	K	K
121	122	E	E	E	E	E	E
122	123	S	S	S	S	S	S
123	124	R	R	R	R	R	R
124	125	S	S	S	S	S	S
125	126	S	S	S	S	S	S
126	127	K	K	K	K	K	K
127	128	T	T: 0.913	T	T: 0.865	T	T: 0.869
128	129	N	N	N	N	N	N
129	130	P	P	P	P	P	P
130	131	K	K	K	K	K	K
131	132	R	R	R	R	R	R
132	133	D	D	D	D	D	D
133	134	W	W	W	W	W	W
134	135	F	F	F	F	F	F
135	136	F	F	F	F	F	F
136	137	W	W	W	W	W	W
137	138	R	R	R	R	R	R
138	139	P	P	P	P	P	P
139	140	P	P	P	P	P	P
140	141	K	K	K	K	K	K
141	142	G	G	G	G	G	G
142	143	Y	Y	Y	Y	Y	Y
143	144	D	D	D	D	D	D
144	145	A	A	A	A	A	A
145	146	E	E	E	E	E	E
146	147	G	G	G	G	G	G
147	148	K	K	K	K	K	K
148	149	P	P	P	P	P	P
149	150	I	I	I	I	I	I
150	151	P	P	P	P	P	P
151	152	P	P	P	P	P	P
152	153	N	N	N	N	N	N
153	154	N	N	N	N	N	N
154	155	W	W	W	W	W	W
155	156	R	K: 0.468 R: 0.530	K	K: 0.920	K	K: 0.781 R: 0.218
156	157	S	S	S	S	S	S
157	158	F	F: 0.997	F	F: 0.996	F	F: 0.996
158	159	F	F	F	F	F	F
159	160	G	G	G	G	G	G
160	161	G	G	G	G	G	G
161	162	S	S	S	S	S	S
162	163	A	A	A	A	A	A
163	164	W	W	W	W	W	W
164	165	T	T: 0.921	T	T: 0.931	T	T: 0.919
165	166	F	F	F	F: 0.999	F	F: 0.999
166	167	D	D	D	D	D	D
167	168	E	E	E	E	E	E
168	169	H	T: 0.271 H: 0.459	H	H: 0.622	H	T: 0.323 H: 0.436
169	170	T	T	T	T	T	T
170	171	N	N: 0.868	N	N: 0.916	N	N: 0.906
171	172	E	E	E	E	E	E
172	173	F	F	F	F	F	F
173	174	Y	Y	Y	Y	Y	Y
174	175	L	L	L	L	L	L
175	176	R	R	R	R	R	R
176	177	L	L	L	L	L	L
177	178	F	F	F	F	F	F
178	179	A	A	A	A	A	A
179	180	S	S: 0.876	S	S: 0.991	S	S: 0.827
180	181	G	G: 0.902	R	R: 0.989	G	G: 0.926
181	182	Q	Q	Q	Q	Q	Q
182	183	P	P: 0.997	P	P: 0.993	P	P: 0.992
183	184	D	D	D	D	D	D
184	185	L	L	L	L	L	L
185	186	N	N	N	N	N	N
186	187	W	W	W	W	W	W
187	188	E	E	E	E	E	E
188	189	N	N	N	N	N	N
189	190	E	E: 0.972	E	E: 0.994	E	E: 0.991
190	191	D	D: 0.982	D	D: 0.978	D	D: 0.979
191	192	C	C	C	C	C	C
192	193	R	R	R	R	R	R
193	194	K	K: 0.998	K	K: 0.998	K	K: 0.997
194	195	A	A	A	A	A	A
195	196	I	I	I	I	I	I
196	197	Y	Y: 0.999	Y	Y: 0.999	Y	Y: 0.999
197	198	E	E: 0.999	E	E: 0.999	E	E: 0.999
198	199	S	S	S	S	S	S
199	200	A	A	A	A	A	A
200	201	V	V	V	V	V	V: 0.999
201	202	G	G	G	G	G	G
202	203	Y	F: 0.219 Y: 0.780	F	F: 0.814	Y	F: 0.278 Y: 0.722
203	204	W	W	W	W	W	W
204	205	L	L	L	L	L	L: 0.999
205	206	D	D: 0.999	D	D	D	D
206	207	H	H	H	H	H	H
207	208	G	G	G	G	G	G
208	209	V	V	V	V	V	V
209	210	D	D	D	D	D	D
210	211	G	G	G	G	G	G
211	212	F	F	F	F	F	F
212	213	R	R	R	R	R	R
213	214	I	I	I	I	I	I
214	215	D	D	D	D	D	D
215	216	T	T	T	T	T	T
216	217	A	A	A	A	A	A
217	218	G	G	G	G	G	G
218	219	L	L	L	L	L	L
219	220	Y	Y	Y	Y	Y	Y
220	221	S	S	S	S	S	S
221	222	K	K	K	K	K	K
222	223	R	R: 0.981	R	R: 0.981	R	R: 0.981
223	224	P	P	P	P	P	P
224	225	G	G: 0.992	G	G: 0.990	G	G: 0.992
225	226	L	L	L	L	L	L
226	227	P	P	P	P	P	P
227	228	D	D	D	D	D	D
228	229	S	S: 0.984	S	S: 0.982	S	S: 0.980
229	230	P	P	P	P	P	P
230	231	I	I: 0.998	I	I: 0.999	I	I: 0.998
231	232	F	F: 0.980	F	F: 0.970	F	F: 0.971
232	233	D	D: 0.981	D	D: 0.997	D	D: 0.992
233	234	K	K: 0.765	K	K: 0.887	K	K: 0.837
234	235	N	N: 0.679	T	T: 0.631	N	N: 0.646
235	236	S	S: 0.996	S	S: 0.998	S	S: 0.992
236	237	E	E: 0.832	E	E: 0.580 D: 0.203	E	E: 0.882
237	238	L	F: 0.255 L: 0.739	L	L: 0.965	L	F: 0.285 L: 0.699
238	239	Q	Q	Q	Q	Q	Q
239	240	H	H	H	H	H	H: 0.999
240	241	P	P: 0.977	P	P: 0.968	P	P: 0.974
241	242	N	N: 0.979	N	N: 0.978	N	N: 0.982
242	243	W	W: 0.995	W	W: 0.994	W	W: 0.995
243	244	G	G: 0.980	G	G: 0.989	G	G: 0.985
244	245	S	S: 0.960	S	S: 0.944	S	S: 0.940
245	246	H	H: 0.998	H	H: 0.999	H	H: 0.998
246	247	N	N	N	N	N	N
247	248	G	G	G	G	G	G
248	249	P	P	P	P	P	P
249	250	R	R	R	R	R	R
250	251	I	I	I	I	I	I
251	252	H	H	H	H	H	H
252	253	E	E	E	E	E	E
253	254	F	F: 0.998	F	F: 0.949	F	F: 0.996
254	255	H	H	H	H	H	H
255	256	Q	Q: 0.969	Q	Q: 0.970	Q	Q: 0.972
256	257	E	E	E	E	E	E
257	258	L	L: 0.985	L	L: 0.981	L	L: 0.981
258	259	H	H: 0.987	H	H: 0.978	H	H: 0.985
259	260	R	R	R	R	R	R
260	261	F	F	F	F	F	F
261	262	M	M	M	M	M	M
262	263	K	K	K	K	K	K
263	264	N	N	N	N	N	N
264	265	R	R	R	R	R	R
265	266	V	V	V	V	V	V
266	267	K	K: 0.999	K	K	K	K
267	268	D	D	D	D	D	D
268	269	G	G	G	G	G	G
269	270	R	R	R	R	R	R
270	271	E	E	E	E	E	E
271	272	I	I	I	I	I	I: 0.999
272	273	M	M	M	M	M	M
273	274	T	T	T	T	T	T
274	275	V	V	V	V	V	V
275	276	G	G	G	G	G	G
276	277	E	E	E	E	E	E
277	278	V	V: 0.999	V	V: 0.999	V	V: 0.999
278	279	A	A: 0.996	A	A: 0.995	A	A: 0.996
279	280	H	H	H	H	H	H
280	281	G	G	G	G	G	G
281	282	S	S: 0.869	S	S: 0.882	S	S: 0.923
282	283	D	D: 0.992	D	D: 0.992	D	D: 0.994
283	284	N	N: 0.978	N	N: 0.970	N	N: 0.963
284	285	A	A: 0.846	A	A: 0.747	A	A: 0.801
285	288	L	L	L	L: 0.999	L	L: 0.997
286	289	Y	Y	Y	Y	Y	Y
287	290	T	T: 0.997	T	T: 0.996	T	T: 0.997
288	291	S	S: 0.995	S	S: 0.995	S	S: 0.994
289	292	A	A	A	A	A	A
290	293	S	S: 0.605 A: 0.338	S	S: 0.748 A: 0.221	S	S: 0.602 A: 0.367
291	294	R	R: 0.999	R	R: 0.999	R	R: 0.999
292	295	H	Q: 0.244 H: 0.628	H	Q: 0.304 H: 0.546	H	Q: 0.240 H: 0.590
293	296	E	E	E	E	E	E
294	297	I	M: 0.267 I: 0.720	I	M: 0.254 I: 0.718	I	I: 0.809
295	298	S	S: 0.959	S	S: 0.918	S	S: 0.964
296	299	E	E	E	E	E	E
297	300	V	V: 0.681 L: 0.312	V	V: 0.984	V	V: 0.700 L: 0.287
298	301	F	F	F	F	F	F
299	302	S	S: 0.964	S	S: 0.970	S	S: 0.970
300	303	F	F	F	F	F	F
301	304	T	T: 0.564	T	S: 0.203 T: 0.645	T	T: 0.434 E: 0.358
302	305	H	H	H	H	H	H
303	306	V	V: 0.997	V	V: 0.997	V	V: 0.997
304	307	D	D: 0.992	D	D: 0.994	D	D: 0.994
305	308	I	I: 0.932	I	I: 0.931	I	I: 0.932
306	309	G	G	G	G	G	G
307	310	T	T: 0.996	T	T: 0.999	T	T: 0.997
308	311	S	S: 0.996	S	S: 0.998	S	S: 0.993
309	312	P	P	P	P	P	P
310	313	F	F	F	F	F	F
311	314	F	F	F	F	F	F: 0.999
312	315	R	R	R	R	R	R
313	316	Y	Y	Y	Y	Y	Y
314	317	N	N: 0.999	N	N: 0.999	N	N: 0.999
315	318	I	I	I	I	I	I
316	319	V	V	V	V	V	V
317	320	P	P	P	P	P	P
318	321	F	F	F	F	F	F
319	322	T	T: 0.990	T	T: 0.996	T	T: 0.981
320	323	L	L	L	L	L	L
321	324	K	K	K	K	K	K
322	325	D	D: 0.834	D	D: 0.906	D	D: 0.878
323	326	W	W	W	W	W	W
324	327	K	K	K	K	K	K
325	328	E	E: 0.620 Q: 0.335	E	E: 0.567 Q: 0.398	E	E: 0.498 Q: 0.467
326	329	A	A	A	A	A	A
327	330	I	I: 0.999	I	I: 0.998	I	I: 0.998
328	331	A	A	A	A	A	A
329	332	D	E: 0.238 D: 0.630	D	E: 0.277 D: 0.578	D	E: 0.244 D: 0.559
330	333	N	N: 0.971	N	N: 0.979	N	N: 0.984
331	334	F	F	F	F	F	F
332	335	L	L: 0.988	L	L: 0.984	L	L: 0.977
333	336	F	F	F	F	F	F
334	337	I	I	I	I	I	I: 0.999
335	338	N	N	N	N	N	N
336	339	G	G	G	G	G	G
337	340	T	T	T	T	T	T
338	341	D	D	D	D	D	D
339	342	S	S: 0.924	S	S: 0.533 A: 0.463	S	S: 0.528 A: 0.460
340	343	W	W	W	W	W	W
341	344	A	A: 0.993	A	A: 0.993	A	A: 0.992
342	345	T	T	T	T	T	T
343	346	I	I: 0.791	I	V: 0.241 I: 0.683	I	V: 0.410 I: 0.504
344	347	Y	Y	Y	Y	Y	Y
345	348	I	I: 0.987	I	I: 0.982	I	I: 0.980
346	349	E	E	E	E	E	E
347	350	N	N	N	N	N	N
348	351	H	H	H	H	H	H
349	352	D	D	D	D	D	D
350	353	Q	Q	Q	Q	Q	Q
351	354	P	P	P	P	P	P
352	355	R	R	R	R	R	R
353	356	S	S	S	S	S	S
354	357	I	I: 0.998	I	I: 0.998	I	I: 0.997
355	358	T	T	T	T	T	T
356	359	R	R	R	R	R	R
357	360	F	F	F	F	F	F
358	361	G	G: 0.985	G	G: 0.987	G	G: 0.977
359	362	D	D	D	D	D	D
360	363	D	D	D	D	D	D
361	364	S	S	S	S	S	S
362	365	P	P	P	P	P	P
363	366	K	K	K	K	K	K
364	367	Y	Y: 0.999	Y	Y: 0.999	Y	Y: 0.999
365	368	R	R	R	R	R	R
366	369	T	T: 0.985	T	T: 0.991	T	T: 0.992
367	370	I	L: 0.310 I: 0.585	I	I: 0.842	I	L: 0.276 I: 0.650
368	371	S	S	S	S	S	S
369	372	G	G	G	G	G	G
370	373	K	K	K	K	K	K
371	374	L	L	L	L	L	L
372	375	L	L	L	L	L	L
373	376	A	A	A	A	A	A
374	377	L	L: 0.999	L	L: 0.999	L	L: 0.999
375	378	L	L	L	L	L	L
376	379	E	E: 0.999	E	E: 0.999	E	E
377	380	C	C: 0.997	C	C: 0.998	C	C: 0.996
378	381	S	S	S	S	S	S: 0.999
379	382	L	L	L	L	L	L
380	383	T	T	T	T	T	T
381	384	G	G	G	G	G	G
382	385	T	T	T	T	T	T
383	386	L	L	L	L	L	L
384	387	Y	Y	Y	Y	Y	Y
385	388	V	V: 0.999	V	V: 0.999	V	V: 0.999
386	389	Y	Y	Y	Y	Y	Y
387	390	Q	Q	Q	Q	Q	Q
388	391	G	G	G	G	G	G
389	392	Q	Q	Q	Q	Q	Q
390	393	E	E	E	E	E	E
391	394	I	I: 0.991	I	I: 0.988	I	I: 0.984
392	395	G	G	G	G	G	G
393	396	Q	Q	Q	Q	Q	Q
394	397	I	I: 0.977	I	I: 0.973	I	I: 0.976
395	398	N	N	N	N	N	N
396	399	F	F	F	F	F	F
397	400	K	K	K	K	K	K
398	401	N	N: 0.910	D	N: 0.429 D: 0.568	N	N: 0.927
399	402	W	W	W	W	W	W
400	403	P	P	P	P	P	P
401	404	I	I	I	I	I	I: 0.999
402	405	E	E: 0.995	E	E: 0.999	E	E: 0.998
403	406	K	K	K	K	K	K
404	407	Y	Y	Y	Y	Y	Y
405	408	E	E	E	E	E	E
406	409	D	D	D	D	D	D
407	410	V	V	V	V	V	V
408	411	D	D: 0.963	D	D: 0.970	D	D: 0.973
409	412	V	V: 0.999	V	V: 0.998	V	V: 0.998
410	413	R	K: 0.425 R: 0.573	R	K: 0.298 R: 0.699	R	K: 0.428 R: 0.571
411	414	N	N: 0.904	N	N	N	N: 0.975
412	415	N	N	N	N	N	N
413	416	Y	Y: 0.982	Y	Y: 0.972	Y	Y: 0.979
414	417	E	E: 0.871	E	E: 0.914	E	E: 0.801
415	418	I	I	I	I	I	I
416	419	I	I	I	I	I	I
417	420	K	K	K	K	K	K
418	421	K	K	K	K	K	K
419	422	S	S	S	S	S	S
420	423	F	F	F	F	F	F
421	424	G	G	G	G	G	G
422	425	K	K	K	K	K	K
423	426	N	N	N	N	N	N
424	427	S	S	S	S	S	S
425	428	K	K: 0.968	K	K: 0.964	K	K: 0.968
426	429	E	E: 0.993	E	E: 0.990	E	E: 0.994
427	430	M	M	M	M	M	M
428	431	K	K: 0.917	K	K: 0.909	K	K: 0.909
429	432	K	K: 0.333 D: 0.313	K	K: 0.484 D: 0.242	K	K: 0.518
430	433	F	F	F	F	F	F
431	434	F	F: 0.473 Y: 0.440	L	L: 0.857	L	Y: 0.349 L: 0.432
432	435	E	E: 0.999	E	E: 0.993	E	E: 0.999
433	436	G	G	G	G	G	G
434	437	I	I: 0.990	I	I: 0.988	I	I: 0.986
435	438	A	A	A	A	A	A
436	439	L	L	L	L	L	L
437	440	I	M: 0.268 L: 0.248 I: 0.342	L	M: 0.282 L: 0.399 I: 0.276	L	M: 0.222 L: 0.383 I: 0.312
438	441	S	S	S	S	S	S
439	442	R	R	R	R	R	R
440	443	D	D	D	D	D	D
441	444	H	H	H	H	H	H
442	445	S	S: 0.699 A: 0.300	S	S: 0.982	S	S: 0.686 A: 0.314
443	446	R	R	R	R	R	R
444	447	T	T	T	T	T	T
445	448	P	P	P	P	P	P
446	449	M	M: 0.988	M	M: 0.989	M	M: 0.994
447	450	P	P	P	P	P	P
448	451	W	W	W	W	W	W
449	452	S	S: 0.815	T	T: 0.808	S	S: 0.937
450	453	K	S: 0.203 K: 0.358	K	K: 0.442	K	K: 0.664
451	454	E	E: 0.989	E	E: 0.983	E	E: 0.993
452	455	E	K: 0.368 E: 0.559	E	K: 0.411 E: 0.494	K	K: 0.557 E: 0.358
453	456	P	P	P	P	P	P
454	457	N	N: 0.994	N	N: 0.994	N	N: 0.994
455	458	A	A	A	A	A	A
456	459	G	G	G	G	G	G
457	460	F	F	F	F	F	F
458	461	T	T	T	T	T	T
459	462	G	G	G	G	G	G
460	463	P	P	P	P	P	P
461	464	D	D: 0.596	D	D: 0.718	D	N: 0.213 D: 0.485
462	465	A	A: 0.902	A	A: 0.957	A	A: 0.918
463	466	K	K	K	K	K	K
464	467	P	P	P	P	P	P
465	468	W	W	W	W	W	W
466	469	F	F: 0.998	F	F	F	F: 0.998
467	470	S	S: 0.600 F: 0.329	S	S: 0.574 F: 0.262	F	S: 0.397 F: 0.420
468	471	L	L	L	L	L	L
469	472	N	N	N	N	N	N
470	473	E	E	E	E	E	E
471	474	S	S	S	S	S	S
472	475	F	F: 0.992	F	F: 0.988	F	F: 0.992
473	476	R	R: 0.861	K	K: 0.341 Q: 0.324 R: 0.327	R	R: 0.844
474	477	E	E: 0.931	E	E: 0.921	E	E: 0.905
475	478	G	G	G	G	G	G
476	479	I	I	I	I	I	I
477	480	N	N	N	N	N	N
478	481	V	V	V	V	V	V
479	482	E	E: 0.990	E	E: 0.983	E	E: 0.993
480	483	E	E: 0.885	E	E: 0.698	E	E: 0.897
481	484	E	E	E	E	E	E
482	485	L	L: 0.837	L	L: 0.812	L	L: 0.646
483	486	K	K: 0.886	K	K: 0.861	K	K: 0.910
484	487	D	D: 0.993	D	D: 0.984	D	D: 0.992
485	488	S	S: 0.475 A: 0.230 P: 0.233	A	A: 0.381 P: 0.246	S	S: 0.516 A: 0.250
486	489	D	D: 0.956	D	D: 0.996	D	D: 0.985
487	490	S	S	S	S	S	S
488	491	V	V	V	V	V	V
489	492	L	L	L	L	L	L
490	493	N	N	N	N	N	N
491	494	F	F	F	F	F	F
492	495	W	W	W	W	W	W
493	496	K	K: 0.823	R	R: 0.898	R	K: 0.304 R: 0.696
494	497	K	K: 0.787 R: 0.211	K	K: 0.855	K	K: 0.730 R: 0.268
495	498	A	A	A	A	A	A
496	499	L	L	L	L	L	L
497	500	Q	Q: 0.898	Q	Q: 0.865	Q	Q: 0.898
498	501	A	A: 0.712	A	T: 0.247 A: 0.529	A	V: 0.218 A: 0.573
499	502	R	R	R	R	R	R
500	503	K	K	K	K	K	K
501	504	K	K: 0.964	K	K: 0.957	K	K: 0.962
502	505	H	H: 0.989	H	H: 0.985	H	H: 0.994
503	506	K	K	K	K	K	K
504	507	D	D: 0.900	D	D: 0.979	D	D: 0.983
505	508	I	V: 0.321 I: 0.504	I	V: 0.281 I: 0.533	I	V: 0.206 I: 0.595
506	509	M	M	M	M: 0.999	M	M: 0.999
507	510	V	V: 0.939	I	V: 0.249 I: 0.751	V	V: 0.909
508	511	Y	Y	Y	Y	Y	Y
509	512	G	G	G	G	G	G
510	513	Y	Y	Y	Y	Y	Y
511	514	D	D: 0.995	D	D: 0.997	D	D: 0.998
512	515	F	F	F	F	F	F
513	516	E	E: 0.985	E	E: 0.897	E	E: 0.990
514	517	F	F	F	F	F	F
515	518	I	I: 0.948	I	I: 0.989	I	I: 0.926
516	519	D	D	D	D	D	D
517	520	L	L	L	L: 0.999	L	L: 0.999
518	521	D	D: 0.989	D	D: 0.997	D	D: 0.987
519	522	S	S: 0.596 N: 0.404	S	S: 0.984	S	S: 0.607 N: 0.393
520	523	E	E: 0.789 D: 0.210	E	E: 0.861	E	E: 0.818
521	524	K	K: 0.998	K	K: 0.989	K	K: 0.998
522	525	L	L: 0.912	L	L: 0.906	L	L: 0.848
523	526	F	F	F	F	F	F
524	527	S	S: 0.999	S	S: 0.999	S	S: 0.999
525	528	F	F	F	F	F	F: 0.999
526	529	T	T	T	T	T	T
527	530	K	K	K	K	K	K
528	531	E	K: 0.228 E: 0.377 Q: 0.372	Q	E: 0.378 Q: 0.410	E	E: 0.433 Q: 0.357
529	532	Y	Y: 0.998	Y	Y: 0.998	Y	Y: 0.996
530	533	E	E: 0.930	E	E: 0.934	E	E: 0.946
531	534	D	D: 0.994	D	D: 0.994	D	D: 0.995
532	535	K	K	K	K	K	K
533	536	T	T: 0.989	T	T: 0.992	T	T: 0.993
534	537	L	L	L	L	L	L
535	538	F	F	F	F	F	F
536	539	A	A	A	A	A	A
537	540	A	A	A	A	A	A
538	541	L	L: 0.989	L	L: 0.989	L	L: 0.991
539	542	N	N	N	N	N	N
540	543	F	F	F	F	F	F
541	544	S	S	S	S	S	S
542	545	G	G: 0.990	G	G: 0.989	G	G: 0.989
543	546	E	E: 0.976	E	E: 0.984	E	E: 0.988
544	547	E	E: 0.895	E	E: 0.908	E	E: 0.950
545	548	V	V: 0.767 I: 0.233	V	V: 0.720 I: 0.279	V	V: 0.675 I: 0.325
546	549	E	E: 0.981	E	E: 0.990	E	E: 0.991
547	550	F	F	F	F	F	F
548	551	N	N: 0.617	N	N: 0.573	N	N: 0.460
549	552	L	L: 0.740	L	L: 0.726	L	L: 0.763
550	553	P	P	P	P	P	P
551	554	R	R	R	R	R	R
552	555	E	E	E	E	E	E
553	556	G	G	G	G	G	G
554	557	A	A	A	A	A	A
555	558	S	S	S	S	S	S
556	559	L	L	L	L	L	L
557	560	S	S: 0.972	S	S: 0.981	S	S: 0.974
558	561	L	L: 0.934	L	L: 0.954	L	L: 0.917
559	562	I	I: 0.967	I	I: 0.975	I	I: 0.951
560	563	L	L: 0.954	L	L: 0.943	L	L: 0.950
561	564	G	G	G	G	G	G
562	565	N	N	N	N	N	N
563	566	Y	Y	Y	Y	Y	Y
564	569	D	D	D	D	D	D
565	570	D	D	D	D	D	D
566	571	T	T	T	T	T	T
567	572	D	D: 0.993	D	D: 0.997	D	D: 0.997
568	573	V	V	V	V	V	V
569	574	S	S	S	S	S	S
570	575	S	S	S	S	S	S
571	576	R	R: 0.975	R	R: 0.971	R	R: 0.975
572	577	V	V: 0.494 I: 0.420	V	V: 0.560 I: 0.348	V	V: 0.767
573	578	L	L	L	L	L	L
574	579	K	K: 0.982	K	K: 0.997	K	K: 0.986
575	580	P	P	P	P	P	P
576	581	W	W	W	W	W	W
577	582	E	E	E	E	E	E
578	583	G	G	G	G	G	G
579	584	R	R	R	R	R	R
580	585	L	L: 0.977	L	L: 0.976	L	L: 0.928
581	586	Y	Y	Y	Y	Y	Y
582	587	Y	Y: 0.865	Y	Y: 0.785	Y	Y: 0.857
583	588	V	V: 0.989	V	V: 0.995	V	V: 0.991
584	589	K	K	K	K	K	K

## Sheet: ancIMA5
SITE		JTT		WAG		LG
Site (MAL12)	Site(IMA1)	ancIMA5	Probabilities	ancIMA5	Probabilities	ancIMA5	Probabilities
1	1	M	M	M	M	M	M
2	2	T	T	T	T	T	T
3	3	I	I	I	I: 0.986	I	I: 0.962
4	4	S	S	S	S	S	S
5	5	D	D	D	D	D	D
6	7	H	H	H	H	H	H
7	8	P	P	P	P	P	P
8	9	E	E	E	E	E	E
9	10	T	T	T	T	T	T
10	11	E	E	E	E	E	E
11	12	P	P	P	P	P	P
12	13	K	K	K	K	K	K
13	14	W	W	W	W	W	W
14	15	W	W	W	W	W	W
15	16	K	K	K	K	K	K
16	17	E	E	E	E	E	E
17	18	A	A	A	A	A	A
18	19	T	T	T	T	T	T
19	20	I	V: 0.286 I: 0.714	I	V: 0.414 I: 0.586	I	V: 0.349 I: 0.651
20	21	Y	Y	Y	Y	Y	Y
21	22	Q	Q	Q	Q	Q	Q
22	23	I	I	I	I	I	I
23	24	Y	Y	Y	Y	Y	Y
24	25	P	P	P	P	P	P
25	26	A	A	A	A	A	A
26	27	S	S	S	S	S	S
27	28	F	F	F	F	F	F
28	29	K	K: 0.998	K	K: 0.998	K	K: 0.999
29	30	D	D	D	D	D	D
30	31	S	S	S	S	S	S
31	32	N	N: 0.753 D: 0.247	N	N: 0.957	N	N: 0.950
32	33	N	N: 0.926	N	N: 0.951	N	N: 0.965
33	34	D	D	D	D	D	D
34	35	G	G	G	G	G	G
35	36	W	W	W	W	W	W
36	37	G	G	G	G	G	G
37	38	D	D	D	D	D	D
38	39	L	L: 0.999	L	L: 0.998	L	L: 0.998
39	40	P	P: 0.960	P	P: 0.977	P	P: 0.979
40	41	G	G	G	G	G	G
41	42	I	I	I	I	I	I
42	43	T	T: 0.989	T	T: 0.998	T	T: 0.997
43	44	S	S: 0.999	S	S	S	S: 0.999
44	45	K	K	K	K	K	K
45	46	L	L	L	L	L	L
46	47	G	E: 0.300 G: 0.606	E	E: 0.499 G: 0.281	E	E: 0.403 G: 0.333
47	48	Y	Y	Y	Y	Y	Y
48	49	L	L: 0.976	L	L: 0.964	L	L: 0.958
49	50	K	K	K	K	K	K
50	51	E	E: 0.993	E	E: 0.992	E	E: 0.997
51	52	L	L	L	L	L	L
52	53	G	G	G	G	G	G
53	54	V	V: 0.997	V	V	V	V: 0.998
54	55	D	D	D	D	D	D
55	56	A	A	A	A	A	A
56	57	I	I	I	I	I	I
57	58	W	W	W	W	W	W
58	59	I	I	I	I	I	I
59	60	C	C	C	C	C	C
60	61	P	P	P	P	P	P
61	62	F	F	F	F	F	F
62	63	Y	Y	Y	Y	Y	Y
63	64	D	D	D	D	D	D
64	65	S	S	S	S	S	S
65	66	P	P	P	P	P	P
66	67	Q	Q	Q	Q	Q	Q
67	68	Q	Q: 0.979	Q	Q: 0.975	Q	Q: 0.979
68	69	D	D	D	D	D	D
69	70	M	M	M	M	M	M
70	71	G	G	G	G	G	G
71	72	Y	Y	Y	Y	Y	Y
72	73	D	D	D	D	D	D
73	74	I	I	I	I	I	I
74	75	A	S: 0.427 A: 0.573	A	S: 0.392 A: 0.607	A	S: 0.434 A: 0.566
75	76	N	N: 0.840	N	N: 0.815	N	N: 0.829
76	77	Y	Y	Y	Y	Y	Y
77	78	E	E	E	E	E	E
78	79	K	K	K	K	K	K
79	80	V	V	V	V	V	V
80	81	W	W	W	W	W	W
81	82	P	P	P	P	P	P
82	83	R	R: 0.999	R	R: 0.999	R	R: 0.999
83	84	Y	Y	Y	Y	Y	Y
84	85	G	G	G	G	G	G
85	86	T	T	T	T	T	T
86	87	N	N	N	N	N	N
87	88	E	E	E	E	E	E
88	89	D	D	D	D	D	D
89	90	C	C	C	C	C	C
90	91	F	F	F	F	F	F
91	92	N	N: 0.307 E: 0.258 D: 0.289	N	N: 0.341 E: 0.310	N	N: 0.352 E: 0.254
92	93	L	L	L	L	L	L
93	94	I	I	I	I	I	I
94	95	D	D: 0.829	D	D: 0.841	D	D: 0.816
95	96	E	E: 0.914	E	E: 0.834	E	E: 0.850
96	97	A	A: 0.995	A	A: 0.998	A	A: 0.998
97	98	H	H	H	H	H	H
98	99	K	K: 0.987	K	K: 0.993	K	K: 0.989
99	100	L	L: 0.998	L	L: 0.998	L	L: 0.998
100	101	G	G	G	G	G	G
101	102	I	I: 0.956	I	I: 0.961	I	I: 0.962
102	103	K	K	K	K	K	K
103	104	V	V: 0.988	V	V: 0.989	V	V: 0.985
104	105	I	I: 0.992	I	I: 0.993	I	I: 0.992
105	106	V	V: 0.999	V	V	V	V
106	107	D	D	D	D	D	D
107	108	L	L	L	L	L	L
108	109	V	V	V	V	V	V
109	110	I	I	I	I	I	I
110	111	N	N	N	N	N	N
111	112	H	H	H	H	H	H
112	113	C	C	C	C	C	C
113	114	S	S	S	S	S	S
114	115	S	S: 0.997	S	S: 0.998	S	S: 0.998
115	116	E	E	E	E	E	E
116	117	H	H	H	H	H	H
117	118	E	E: 0.758	E	E: 0.745	E	K: 0.226 E: 0.724
118	119	W	W	W	W	W	W
119	120	F	F	F	F	F	F
120	121	K	K: 0.721 R: 0.278	K	K: 0.786 R: 0.212	K	K: 0.750 R: 0.248
121	122	E	E	E	E	E	E
122	123	S	S	S	S	S	S
123	124	R	R	R	R	R	R
124	125	S	S	S	S	S	S
125	126	S	S	S	S	S	S
126	127	K	K	K	K	K	K
127	128	D	D: 0.639	D	D: 0.654	D	D: 0.698
128	129	S	S: 0.986	S	S: 0.989	S	S: 0.989
129	130	P	P: 0.999	P	P: 0.999	P	P: 0.999
130	131	K	K	K	K	K	K
131	132	R	R	R	R	R	R
132	133	D	D	D	D	D	D
133	134	W	W	W	W	W	W
134	135	F	F	F	F	F	F
135	136	I	I	I	I	I	I
136	137	W	W	W	W	W	W
137	138	R	R	R	R	R	R
138	139	P	P: 0.919	P	P: 0.948	P	P: 0.960
139	140	P	P	P	P	P	P
140	141	K	K	K	K	K	K
141	142	G	G	G	G	G	G
142	143	Y	Y	Y	Y	Y	Y
143	144	D	D	D	D	D	D
144	145	A	A	A	A	A	A
145	146	E	E	E	E	E	E
146	147	G	G	G	G	G	G
147	148	K	K	K	K	K	K
148	149	P	P	P	P	P	P
149	150	I	I	I	I	I	I
150	151	P	P	P	P	P	P
151	152	P	P	P	P	P	P
152	153	N	N	N	N	N	N
153	154	N	N	N	N	N	N
154	155	W	W	W	W	W	W
155	156	R	R: 0.975	R	R: 0.977	R	R: 0.967
156	157	S	S	S	S	S	S
157	158	F	F: 0.999	F	F: 0.999	F	F: 0.998
158	159	F	F	F	F	F	F
159	160	G	G	G	G	G	G
160	161	G	G	G	G	G	G
161	162	S	S	S	S	S	S
162	163	A	A	A	A	A	A
163	164	W	W	W	W	W	W
164	165	Q	Q: 0.856	Q	E: 0.209 Q: 0.788	Q	Q: 0.801
165	166	F	F: 0.879	F	F: 0.857	F	F: 0.879
166	167	D	D	D	D	D	D
167	168	E	E	E	E	E	E
168	169	H	P: 0.283 H: 0.368	H	H: 0.536	H	H: 0.402
169	170	T	T	T	T	T	T
170	171	Q	Q: 0.973	Q	Q: 0.950	Q	Q: 0.947
171	172	E	E	E	E	E	E
172	173	F	F	F	F	F	F
173	174	Y	Y	Y	Y	Y	Y
174	175	L	L	L	L	L	L
175	176	R	R	R	R	R	R
176	177	L	L	L	L	L	L
177	178	F	F	F	F	F	F
178	179	A	A	A	A	A	A
179	180	S	S: 0.795	S	S: 0.909	S	S: 0.857
180	181	G	G	G	G	G	G
181	182	Q	Q	Q	Q	Q	Q
182	183	P	P	P	P	P	P
183	184	D	D	D	D	D	D
184	185	L	L: 0.997	L	L: 0.998	L	L: 0.998
185	186	N	N	N	N	N	N
186	187	W	W	W	W	W	W
187	188	E	E	E	E	E	E
188	189	N	N	N	N	N	N
189	190	E	E: 0.986	E	E: 0.993	E	E: 0.992
190	191	E	E: 0.491 D: 0.442	E	E: 0.797	E	E: 0.638 D: 0.230
191	192	C	T: 0.381 C: 0.612	C	T: 0.267 C: 0.731	C	T: 0.283 C: 0.715
192	193	R	R	R	R	R	R
193	194	K	K: 0.991	K	K: 0.995	K	K: 0.991
194	195	A	A	A	A	A	A
195	196	I	I	I	I	I	I
196	197	Y	Y	Y	Y	Y	Y
197	198	E	E: 0.842	E	E: 0.868	E	E: 0.854
198	199	S	S	S	S	S	S
199	200	A	A	A	A	A	A
200	201	V	V	V	V	V	V: 0.999
201	202	G	G	G	G	G	G
202	203	Y	F: 0.479 Y: 0.521	F	F: 0.859	F	F: 0.528 Y: 0.472
203	204	W	W	W	W	W	W
204	205	L	L	L	L	L	L
205	206	D	D	D	D	D	D
206	207	H	H	H	H	H	H
207	208	G	G	G	G	G	G
208	209	V	V	V	V	V	V
209	210	D	D	D	D	D	D
210	211	G	G	G	G	G	G
211	212	F	F	F	F	F	F
212	213	R	R	R	R	R	R
213	214	I	I	I	I	I	I
214	215	D	D	D	D	D	D
215	216	T	T	T	T	T	T
216	217	A	A	A	A	A	A
217	218	G	G	G	G	G	G
218	219	L	L	L	L	L	L
219	220	Y	Y	Y	Y	Y	Y
220	221	S	S	S	S	S	S
221	222	K	K	K	K	K	K
222	223	V	V: 0.952	V	V: 0.979	V	V: 0.941
223	224	P	P	P	P	P	P
224	225	G	G	G	G	G	G
225	226	L	L	L	L	L	L
226	227	P	P	P	P	P	P
227	228	D	D	D	D	D	D
228	229	A	A	A	A	A	A
229	230	P	P	P	P	P	P
230	231	V	V: 0.777 I: 0.223	V	V: 0.893	V	V: 0.870
231	232	V	T: 0.247 V: 0.470 I: 0.252	V	T: 0.276 V: 0.452 I: 0.252	V	T: 0.287 V: 0.592
232	233	D	D: 0.984	D	D: 0.992	D	D: 0.993
233	234	P	P: 0.972	P	P: 0.985	P	P: 0.989
234	235	T	T: 0.801	T	T: 0.898	T	S: 0.297 T: 0.621
235	236	S	S: 0.952	S	S: 0.945	S	S: 0.821
236	237	E	E: 0.963	E	E: 0.970	E	E: 0.986
237	238	F	F: 0.883	F	F: 0.863	F	F: 0.839
238	239	Q	Q	Q	Q	Q	Q
239	240	H	H: 0.985	H	H: 0.975	H	H: 0.948
240	241	P	P: 0.997	P	P: 0.996	P	P: 0.993
241	242	N	N: 0.936	N	N: 0.949	N	N: 0.955
242	243	P	P: 0.998	P	P	P	P
243	244	M	S: 0.264 M: 0.335	M	M: 0.609	M	M: 0.635
244	245	T	S: 0.393 T: 0.601	T	S: 0.287 T: 0.709	T	S: 0.257 T: 0.740
245	246	H	H: 0.905	H	H: 0.903	H	H: 0.900
246	247	N	N	N	N	N	N
247	248	G	G	G	G	G	G
248	249	P	P	P	P	P	P
249	250	R	R	R	R	R	R
250	251	I	I	I	I	I	I
251	252	H	H	H	H	H	H
252	253	E	E	E	E	E	E
253	254	F	F	F	F	F	F
254	255	H	H	H	H	H	H
255	256	K	K	K	K	K	K
256	257	E	E	E	E	E	E
257	258	M	M	M	M	M	M
258	259	H	H: 0.999	H	H: 0.999	H	H: 0.999
259	260	R	R	R	R	R	R
260	261	F	F	F	F	F	F
261	262	M	M	M	M	M	M
262	263	K	K	K	K	K	K
263	264	N	N	N	N	N	N
264	265	R	R: 0.924	R	R: 0.952	R	R: 0.922
265	266	V	V	V	V	V	V
266	267	K	T: 0.365 K: 0.616	K	T: 0.210 K: 0.779	K	T: 0.229 K: 0.759
267	268	D	D	D	D	D	D
268	269	G	G	G	G	G	G
269	270	R	R	R	R	R	R
270	271	E	E	E	E	E	E
271	272	I	I: 0.997	I	I: 0.995	I	I: 0.994
272	273	M	M: 0.997	M	M: 0.998	M	M: 0.998
273	274	T	T	T	T	T	T
274	275	V	V	V	V	V	V
275	276	G	G	G	G	G	G
276	277	E	E	E	E	E	E
277	278	V	V: 0.995	V	V: 0.997	V	V: 0.996
278	279	G	G: 0.998	G	G: 0.999	G	G: 0.997
279	280	H	H: 0.711	H	F: 0.290 H: 0.589	H	F: 0.202 H: 0.687
280	281	G	G: 0.994	G	G: 0.983	G	G: 0.976
281	282	D	D: 0.704	D	D: 0.671	D	D: 0.742
282	283	D	D: 0.752	D	E: 0.216 D: 0.643	D	D: 0.716
283	284	N	S: 0.364 N: 0.434	S	S: 0.425	S	S: 0.567
284	285	V	V: 0.869	V	V: 0.947	V	V: 0.845
285	288	Q	Q: 0.872	Q	Q: 0.818	Q	Q: 0.906
286	289	Y	Y	Y	Y	Y	Y
287	290	T	T	T	T	T	T
288	291	S	S	S	S	S	S
289	292	A	A: 0.999	A	A: 0.999	A	A: 0.999
290	293	R	R: 0.736	R	K: 0.216 R: 0.635	R	K: 0.209 R: 0.665
291	294	E	E: 0.994	E	E: 0.995	E	E: 0.996
292	295	R	R: 0.543	K	K: 0.323 R: 0.231	K	K: 0.336 R: 0.235
293	296	E	E	E	E	E	E
294	297	I	M: 0.232 I: 0.748	I	M: 0.201 I: 0.753	I	I: 0.824
295	298	S	S: 0.982	S	S: 0.960	S	S: 0.985
296	299	E	E: 0.984	E	E: 0.942	E	E: 0.914
297	300	L	L	L	L	L	L
298	301	F	F	F	F	F	F
299	302	N	N: 0.982	N	N: 0.984	N	N: 0.980
300	303	F	F	F	F	F	F
301	304	T	T: 0.422 E: 0.296 A: 0.211	E	T: 0.333 E: 0.387	E	T: 0.276 E: 0.521
302	305	H	H	H	H	H	H
303	306	T	T: 0.994	T	T: 0.993	T	T: 0.989
304	307	D	E: 0.272 D: 0.533	D	S: 0.286 E: 0.292 D: 0.392	D	S: 0.267 E: 0.249 D: 0.449
305	308	V	V: 0.990	V	V: 0.997	V	V: 0.993
306	309	G	G	G	G	G	G
307	310	T	T: 0.998	T	T: 0.999	T	T: 0.998
308	311	S	S: 0.946	S	S: 0.952	S	S: 0.949
309	312	P	P: 0.995	P	P: 0.998	P	P: 0.998
310	313	F	F	F	F	F	F
311	314	F	F: 0.995	F	F: 0.985	F	F: 0.991
312	315	R	R: 0.999	R	R	R	R
313	316	Y	Y	Y	Y	Y	Y
314	317	N	N: 0.990	N	N: 0.985	N	N: 0.988
315	318	I	I	I	I	I	I
316	319	V	V	V	V	V	V
317	320	P	P	P	P	P	P
318	321	F	F	F	F	F	F
319	322	T	T: 0.998	T	T: 0.999	T	T: 0.997
320	323	L	L	L	L	L	L
321	324	K	K	K	K	K	K
322	325	D	E: 0.260 D: 0.740	D	D: 0.844	D	D: 0.820
323	326	W	W	W	W	W	W
324	327	K	K	K	K	K	K
325	328	L	L: 0.991	L	L: 0.993	L	L: 0.987
326	329	A	A	A	A	A	A
327	330	I	I: 0.989	I	I: 0.993	I	I: 0.989
328	331	A	A	A	A	A	A
329	332	E	E: 0.661 D: 0.331	E	E: 0.735 D: 0.254	E	E: 0.726 D: 0.261
330	333	S	S: 0.996	S	S: 0.997	S	S: 0.997
331	334	F	F	F	F	F	F
332	335	Q	Q: 0.494 L: 0.341	Q	Q: 0.524 L: 0.290	Q	Q: 0.663
333	336	F	F	F	F	F	F
334	337	I	I: 0.999	I	I: 0.999	I	I: 0.998
335	338	N	N	N	N: 0.999	N	N: 0.999
336	339	G	G: 0.998	G	G: 0.998	G	G: 0.997
337	340	T	T	T	T	T	T
338	341	D	D	D	D	D	D
339	342	S	S: 0.920	S	S: 0.507 A: 0.484	A	S: 0.462 A: 0.505
340	343	W	W	W	W	W	W
341	344	S	S	S	S	S	S
342	345	T	T	T	T	T	T
343	346	V	V: 0.748 I: 0.252	V	V: 0.818	V	V: 0.837
344	347	Y	Y	Y	Y	Y	Y
345	348	L	L: 0.961	L	L: 0.948	L	L: 0.930
346	349	E	E	E	E	E	E
347	350	N	N	N	N	N	N
348	351	H	H	H	H	H	H
349	352	D	D	D	D	D	D
350	353	Q	Q	Q	Q	Q	Q
351	354	P	P	P	P	P	P
352	355	R	R	R	R	R	R
353	356	S	S	S	S	S	S
354	357	V	V: 0.926	V	V: 0.922	V	V: 0.858
355	358	T	T: 0.991	T	T: 0.992	T	T: 0.989
356	359	R	R	R	R	R	R
357	360	F	F	F	F	F	F
358	361	G	G	G	G	G	G
359	362	D	D	D	D	D	D
360	363	D	D	D	D	D	D
361	364	S	S	S	S	S	S
362	365	P	P	P	P	P	P
363	366	K	K: 0.981	K	K: 0.989	K	K: 0.985
364	367	W	W: 0.996	W	W: 0.989	W	W: 0.987
365	368	R	R	R	R	R	R
366	369	T	T: 0.473 K: 0.373	T	T: 0.484 K: 0.362	T	T: 0.573 K: 0.286
367	370	V	V: 0.853	V	V: 0.903	V	V: 0.878
368	371	S	S	S	S	S	S
369	372	A	A: 0.986	A	A: 0.983	A	A: 0.967
370	373	K	K	K	K	K	K
371	374	L	L	L	L	L	L
372	375	L	L	L	L	L	L
373	376	A	A	A	A	A	A
374	377	L	L: 0.999	L	L: 0.999	L	L: 0.998
375	378	L	L	L	L	L	L
376	379	E	E	E	E	E	E
377	380	V	V: 0.604 I: 0.366	V	V: 0.684 I: 0.289	V	V: 0.785
378	381	S	S: 0.999	S	S	S	S: 0.998
379	382	L	L	L	L	L	L
380	383	T	T	T	T	T	T
381	384	G	G	G	G	G	G
382	385	T	T	T	T	T	T
383	386	L	L	L	L	L	L
384	387	Y	Y	Y	Y	Y	Y
385	388	V	V	V	V	V	V
386	389	Y	Y	Y	Y	Y	Y
387	390	Q	Q	Q	Q	Q	Q
388	391	G	G	G	G	G	G
389	392	Q	Q	Q	Q	Q	Q
390	393	E	E	E	E	E	E
391	394	L	L	L	L	L	L
392	395	G	G	G	G	G	G
393	396	Q	Q	Q	Q	Q	Q
394	397	I	I: 0.999	I	I: 0.999	I	I: 0.997
395	398	N	N	N	N	N	N
396	399	F	F: 0.991	F	F: 0.991	F	F: 0.990
397	400	K	K: 0.994	K	K: 0.997	K	K: 0.994
398	401	N	N: 0.996	N	N: 0.991	N	N: 0.998
399	402	W	W	W	W	W	W
400	403	P	P: 0.794	P	P: 0.814	P	P: 0.817
401	404	I	I	I	I	I	I
402	405	E	E: 0.753 D: 0.247	E	E: 0.830	E	E: 0.828
403	406	Q	Q: 0.903	Q	Q: 0.903	Q	Q: 0.869
404	407	Y	Y	Y	Y	Y	Y
405	408	E	E	E	E: 0.999	E	E
406	409	D	D	D	D	D	D
407	410	V	V: 0.995	V	V: 0.996	V	V: 0.993
408	411	E	E: 0.861	E	E: 0.906	E	E: 0.884
409	412	V	V: 0.999	V	V: 0.999	V	V: 0.998
410	413	R	K: 0.402 R: 0.427	K	K: 0.514 R: 0.302	K	K: 0.465 R: 0.360
411	414	T	T: 0.975	T	T: 0.971	T	T: 0.934
412	415	N	N	N	N	N	N
413	416	Y	Y	Y	Y	Y	Y
414	417	K	K: 0.960	K	K: 0.961	K	K: 0.960
415	418	I	I	I	I	I	I
416	419	I	I	I	I	I	I
417	420	K	K	K	K	K	K
418	421	K	K	K	K	K	K
419	422	S	S	S	S	S	S
420	423	F	F	F	F	F	F
421	424	G	G	G	G	G	G
422	425	K	K	K	K	K	K
423	426	N	N	N	N	N	N
424	427	S	S	S	S	S	S
425	428	V	E: 0.273 V: 0.498	V	E: 0.357 V: 0.492	V	T: 0.244 E: 0.244 V: 0.317
426	429	E	E: 0.994	E	E: 0.990	E	E: 0.994
427	430	M	M	M	M	M	M
428	431	K	K: 0.949	K	K: 0.958	K	K: 0.950
429	432	K	K: 0.998	K	K: 0.999	K	K: 0.998
430	433	F	F	F	F	F	F
431	434	M	M: 0.738	M	M: 0.839	M	M: 0.917
432	435	E	E: 0.880	E	E: 0.825	E	E: 0.842
433	436	G	G	G	G	G	G
434	437	V	V: 0.895	V	V: 0.842	V	V: 0.819
435	438	A	A	A	A	A	A
436	439	L	L	L	L	L	L
437	440	I	I: 0.803	I	I: 0.877	I	I: 0.836
438	441	S	S	S	S	S	S
439	442	R	R	R	R	R	R
440	443	D	D	D	D	D	D
441	444	H	H	H	H	H	H
442	445	S	S: 0.661 A: 0.339	S	S: 0.682 A: 0.318	S	S: 0.606 A: 0.394
443	446	R	R	R	R	R	R
444	447	T	T	T	T	T	T
445	448	P	P	P	P	P	P
446	449	F	F	F	F	F	F
447	450	P	P	P	P	P	P
448	451	W	W	W	W	W	W
449	452	T	T: 0.973	T	T: 0.992	T	T: 0.893
450	453	S	S: 0.700	S	S: 0.800	S	S: 0.568 K: 0.336
451	454	E	E: 0.990	E	E: 0.995	E	E: 0.997
452	455	E	E: 0.998	E	E: 0.999	E	E: 0.998
453	456	P	P	P	P	P	P
454	457	Y	Y: 0.979	Y	Y: 0.983	Y	Y: 0.943
455	458	A	A	A	A	A	A
456	459	G	G	G	G	G	G
457	460	F	F	F	F	F	F
458	461	T	T	T	T	T	T
459	462	G	G	G	G	G	G
460	463	P	P	P	P	P	P
461	464	G	G: 0.943	G	G: 0.950	G	G: 0.944
462	465	A	A: 0.875	A	A: 0.914	A	A: 0.928
463	466	K	K: 0.999	K	K	K	K
464	467	P	P	P	P	P	P
465	468	W	W	W	W	W	W
466	469	F	F	F	F	F	F
467	470	S	S: 0.691 G: 0.298	S	S: 0.680 G: 0.299	S	S: 0.523 G: 0.439
468	471	L	M: 0.473 L: 0.511	L	M: 0.384 L: 0.606	L	M: 0.389 L: 0.602
469	472	N	N	N	N	N	N
470	473	E	E	E	E	E	E
471	474	S	S	S	S	S	S
472	475	F	F	F	F	F	F
473	476	R	R: 0.998	R	R: 0.997	R	R: 0.998
474	477	E	E: 0.993	E	E: 0.995	E	E: 0.996
475	478	G	G	G	G	G	G
476	479	I	I	I	I	I	I
477	480	N	N	N	N	N	N
478	481	A	A	A	A	A	A
479	482	E	E: 0.996	E	E: 0.992	E	E: 0.997
480	483	D	E: 0.241 D: 0.757	D	E: 0.220 D: 0.776	D	E: 0.233 D: 0.765
481	484	E	E	E	E	E	E
482	485	L	L: 0.998	L	L: 0.997	L	L: 0.986
483	486	K	K: 0.997	K	K: 0.997	K	K: 0.997
484	487	D	D	D	D	D	D
485	488	P	P	P	P	P	P
486	489	D	N: 0.469 D: 0.529	D	N: 0.242 D: 0.757	D	N: 0.265 D: 0.734
487	490	S	S	S	S	S	S
488	491	V	V	V	V	V	V
489	492	L	L: 0.982	L	L: 0.985	L	L: 0.983
490	493	N	N: 0.991	N	N: 0.990	N	N: 0.988
491	494	F	F	F	F	F	F
492	495	W	W	W	W	W	W
493	496	K	K: 0.952	K	K: 0.819	K	K: 0.861
494	497	K	K: 0.993	K	K: 0.997	K	K: 0.991
495	498	A	A	A	A	A	A
496	499	L	L	L	L	L	L
497	500	Q	Q: 0.811	Q	Q: 0.813	Q	Q: 0.795
498	501	V	V: 0.940	V	V: 0.935	V	V: 0.914
499	502	R	R	R	R	R	R
500	503	K	K	K	K	K	K
501	504	E	E: 0.729 Q: 0.219	E	E: 0.823	E	E: 0.826
502	505	H	H	H	H	H	H
503	506	K	K	K	K	K	K
504	507	D	D	D	D	D	D
505	508	I	I: 0.995	I	I: 0.997	I	I: 0.996
506	509	M	M: 0.895	M	M: 0.860	M	M: 0.894
507	510	V	V: 0.984	V	V: 0.887	V	V: 0.983
508	511	Y	Y	Y	Y	Y	Y
509	512	G	G	G	G	G	G
510	513	Y	Y	Y	Y	Y	Y
511	514	D	D: 0.992	D	D: 0.996	D	D: 0.997
512	515	F	F	F	F	F	F
513	516	E	E: 0.991	E	E: 0.991	E	E: 0.998
514	517	F	F	F	F	F	F
515	518	I	Y: 0.232 I: 0.561	I	I: 0.600	I	F: 0.202 I: 0.456
516	519	D	D	D	D	D	D
517	520	L	L	L	L: 0.999	L	L: 0.999
518	521	D	D: 0.997	D	D: 0.998	D	D: 0.997
519	522	N	N	N	N	N	N
520	523	E	E: 0.962	E	E: 0.980	E	E: 0.971
521	524	K	K: 0.977	K	K: 0.991	K	K: 0.975
522	525	L	L: 0.998	L	L: 0.996	L	L: 0.991
523	526	F	F	F	F	F	F
524	527	M	M: 0.840	M	M: 0.816	M	M: 0.807
525	528	F	F: 0.910	F	F: 0.919	F	F: 0.892
526	529	T	T	T	T	T	T
527	530	K	K	K	K	K	K
528	531	K	K: 0.616 R: 0.310	K	K: 0.629 R: 0.257	K	K: 0.584 R: 0.344
529	532	N	S: 0.211 N: 0.701	N	N: 0.693	N	N: 0.748
530	533	G	G: 0.998	G	G	G	G
531	534	D	D: 0.995	D	D: 0.995	D	D: 0.996
532	535	K	K: 0.996	K	K: 0.998	K	K: 0.995
533	536	T	T: 0.954	T	T: 0.950	T	T: 0.963
534	537	L	L	L	L	L	L
535	538	F	F	F	F	F	F: 0.999
536	539	A	A	A	A	A	A
537	540	A	A	A	A	A	A
538	541	L	L	L	L	L	L
539	542	N	N	N	N	N	N
540	543	F	F	F	F	F	F
541	544	S	S	S	S	S	S
542	545	S	S: 0.614 G: 0.362	S	S: 0.785	S	S: 0.756 G: 0.219
543	546	E	E: 0.900	E	E: 0.905	E	E: 0.926
544	547	E	E: 0.967	E	E: 0.982	E	E: 0.990
545	548	V	V: 0.952	V	V: 0.956	V	V: 0.953
546	549	E	E: 0.982	E	E: 0.991	E	E: 0.993
547	550	F	F	F	F	F	F
548	551	S	S: 0.825	S	S: 0.812	S	S: 0.807
549	552	V	V: 0.844	V	V: 0.874	V	V: 0.801
550	553	P	P	P	P	P	P
551	554	R	R	R	R	R	R
552	555	E	E	E	E	E	E
553	556	G	G	G	G	G	G
554	557	A	A	A	A	A	A
555	558	S	S	S	S	S	S
556	559	L	L	L	L	L	L
557	560	K	S: 0.212 T: 0.302 K: 0.387	K	S: 0.313 T: 0.314 K: 0.316	T	S: 0.357 T: 0.399
558	561	P	L: 0.476 P: 0.521	L	L: 0.553 P: 0.440	L	L: 0.559 P: 0.429
559	562	F	F: 0.913	F	F: 0.897	F	F: 0.863
560	563	F	F: 0.999	F	F: 0.999	F	F: 0.996
561	564	G	G	G	G	G	G
562	565	N	N	N	N	N	N
563	566	Y	Y	Y	Y	Y	Y
564	569	D	D	D	D	D	D
565	570	D	D	D	D	D	D
566	571	T	T	T	T	T	T
567	572	D	D: 0.916	D	D: 0.956	D	D: 0.944
568	573	V	V	V	V	V	V
569	574	S	S	S	S	S	S
570	575	S	S: 0.999	S	S	S	S: 0.999
571	576	R	R: 0.991	R	R: 0.994	R	R: 0.991
572	577	T	T: 0.975	T	T: 0.991	T	T: 0.984
573	578	L	L	L	L	L	L
574	579	K	K: 0.656 Q: 0.311	K	K: 0.645 Q: 0.339	K	K: 0.692 Q: 0.284
575	580	P	P	P	P	P	P
576	581	W	W	W	W	W	W
577	582	E	E	E	E	E	E
578	583	G	G	G	G	G	G
579	584	R	R	R	R	R	R
580	585	L	L: 0.999	L	L: 0.997	L	L: 0.994
581	586	Y	Y	Y	Y	Y	Y
582	587	Y	Y: 0.998	Y	Y: 0.996	Y	Y: 0.995
583	588	V	V: 0.982	V	V: 0.993	V	V: 0.978
584	589	K	K	K	K	K	K

## Sheet: ancIMA1-4
SITE		JTT		WAG		LG
Site (MAL12)	Site(IMA1)	ancIMA1_4	Probabilities	ancIMA1_4	Probabilities	ancIMA1_4	Probabilities
1	1	M	M	M	M	M	M
2	2	T	T	T	T	T	T
3	3	I	I	I	I: 0.994	I	I: 0.985
4	4	S	S	S	S	S	S
5	5	D	D	D	D	D	D
6	7	H	H	H	H	H	H
7	8	P	P	P	P	P	P
8	9	E	E	E	E	E	E
9	10	T	T	T	T	T	T
10	11	E	E	E	E	E	E
11	12	P	P	P	P	P	P
12	13	K	K	K	K	K	K
13	14	W	W	W	W	W	W
14	15	W	W	W	W	W	W
15	16	K	K	K	K	K	K
16	17	E	E	E	E	E	E
17	18	A	A	A	A	A	A
18	19	T	T	T	T	T	T
19	20	I	I: 0.902	I	I: 0.839	I	I: 0.860
20	21	Y	Y	Y	Y	Y	Y
21	22	Q	Q	Q	Q	Q	Q
22	23	I	I	I	I	I	I
23	24	Y	Y	Y	Y	Y	Y
24	25	P	P	P	P	P	P
25	26	A	A	A	A	A	A
26	27	S	S	S	S	S	S
27	28	F	F	F	F	F	F
28	29	K	K	K	K	K	K
29	30	D	D	D	D	D	D
30	31	S	S	S	S	S	S
31	32	N	N: 0.992	N	N: 0.992	N	N: 0.992
32	33	N	N	N	N: 0.999	N	N
33	34	D	D	D	D	D	D
34	35	G	G	G	G	G	G
35	36	W	W	W	W	W	W
36	37	G	G	G	G	G	G
37	38	D	D	D	D	D	D
38	39	M	M: 0.999	M	M: 0.998	M	M: 0.998
39	40	K	K: 0.999	K	K: 0.999	K	K: 0.999
40	41	G	G	G	G	G	G
41	42	I	I	I	I	I	I
42	43	A	T: 0.207 A: 0.755	A	A: 0.728	A	A: 0.761
43	44	S	S	S	S	S	S
44	45	K	K	K	K	K	K
45	46	L	L	L	L	L	L
46	47	E	E: 0.964	E	E: 0.947	E	E: 0.949
47	48	Y	Y	Y	Y	Y	Y
48	49	I	I: 0.999	I	I: 0.998	I	I: 0.998
49	50	K	K	K	K	K	K
50	51	E	E: 0.998	E	E: 0.997	E	E: 0.999
51	52	L	L	L	L	L	L
52	53	G	G	G	G	G	G
53	54	A	A: 0.998	A	A: 0.997	A	A: 0.998
54	55	D	D	D	D	D	D
55	56	A	A	A	A	A	A
56	57	I	I	I	I	I	I
57	58	W	W	W	W	W	W
58	59	I	I	I	I	I	I
59	60	S	S: 0.999	S	S: 0.999	S	S: 0.999
60	61	P	P	P	P	P	P
61	62	F	F	F	F	F	F
62	63	Y	Y	Y	Y	Y	Y
63	64	D	D	D	D	D	D
64	65	S	S	S	S	S	S
65	66	P	P	P	P	P	P
66	67	Q	Q	Q	Q	Q	Q
67	68	D	D: 0.995	D	D: 0.994	D	D: 0.994
68	69	D	D	D	D	D	D
69	70	M	M	M	M	M	M
70	71	G	G	G	G	G	G
71	72	Y	Y	Y	Y	Y	Y
72	73	D	D	D	D	D	D
73	74	I	I	I	I	I	I
74	75	A	A	A	A	A	A: 0.999
75	76	N	N	N	N	N	N
76	77	Y	Y	Y	Y	Y	Y
77	78	E	E	E	E	E	E
78	79	K	K	K	K	K	K
79	80	V	V	V	V	V	V
80	81	W	W	W	W	W	W
81	82	P	P	P	P	P	P
82	83	T	T	T	T	T	T
83	84	Y	Y	Y	Y	Y	Y
84	85	G	G	G	G	G	G
85	86	T	T	T	T	T	T
86	87	N	N	N	N	N	N
87	88	E	E	E	E	E	E
88	89	D	D	D	D	D	D
89	90	C	C	C	C	C	C
90	91	F	F	F	F	F	F
91	92	A	A: 0.505	A	K: 0.307 A: 0.455	A	K: 0.288 A: 0.435
92	93	L	L: 0.998	L	L: 0.997	L	L: 0.997
93	94	I	I	I	I	I	I
94	95	E	E: 0.982	E	E: 0.979	E	E: 0.982
95	96	K	K	K	K	K	K
96	97	T	T: 0.999	T	T	T	T
97	98	H	H	H	H	H	H
98	99	K	K	K	K	K	K: 0.999
99	100	L	L	L	L	L	L
100	101	G	G	G	G	G	G
101	102	M	M	M	M	M	M
102	103	K	K	K	K	K	K
103	104	F	F	F	F	F	F
104	105	I	I	I	I	I	I
105	106	T	T	T	T	T	T
106	107	D	D	D	D	D	D
107	108	L	L	L	L	L	L
108	109	V	V	V	V	V	V
109	110	I	I	I	I	I	I
110	111	N	N	N	N	N	N
111	112	H	H	H	H	H	H
112	113	C	C	C	C	C	C
113	114	S	S	S	S	S	S
114	115	S	S	S	S	S	S
115	116	E	E	E	E	E	E
116	117	H	H	H	H	H	H
117	118	E	E: 0.999	E	E: 0.999	E	E: 0.999
118	119	W	W	W	W	W	W
119	120	F	F	F	F	F	F
120	121	K	K	K	K	K	K
121	122	E	E	E	E	E	E
122	123	S	S	S	S	S	S
123	124	R	R	R	R	R	R
124	125	S	S	S	S	S	S
125	126	S	S	S	S	S	S
126	127	K	K	K	K	K	K
127	128	T	T: 0.999	T	T: 0.998	T	T: 0.998
128	129	N	N	N	N	N	N
129	130	P	P	P	P	P	P
130	131	K	K	K	K	K	K
131	132	R	R	R	R	R	R
132	133	D	D	D	D	D	D
133	134	W	W	W	W	W	W
134	135	F	F	F	F	F	F
135	136	F	F	F	F	F	F
136	137	W	W	W	W	W	W
137	138	R	R	R	R	R	R
138	139	P	P	P	P	P	P
139	140	P	P	P	P	P	P
140	141	K	K	K	K	K	K
141	142	G	G	G	G	G	G
142	143	Y	Y	Y	Y	Y	Y
143	144	D	D	D	D	D	D
144	145	A	A	A	A	A	A
145	146	E	E	E	E	E	E
146	147	G	G	G	G	G	G
147	148	K	K	K	K	K	K
148	149	P	P	P	P	P	P
149	150	I	I	I	I	I	I
150	151	P	P	P	P	P	P
151	152	P	P	P	P	P	P
152	153	N	N	N	N	N	N
153	154	N	N	N	N	N	N
154	155	W	W	W	W	W	W
155	156	K	K: 0.987	K	K: 0.992	K	K: 0.979
156	157	S	S	S	S	S	S
157	158	Y	Y: 0.992	Y	Y: 0.989	Y	Y: 0.990
158	159	F	F	F	F	F	F
159	160	G	G	G	G	G	G
160	161	G	G	G	G	G	G
161	162	S	S	S	S	S	S
162	163	A	A	A	A	A	A
163	164	W	W	W	W	W	W
164	165	T	T: 0.999	T	T: 0.999	T	T: 0.999
165	166	F	F	F	F	F	F
166	167	D	D	D	D	D	D
167	168	E	E	E	E	E	E
168	169	K	K: 0.986	K	K: 0.986	K	K: 0.988
169	170	T	T	T	T	T	T
170	171	Q	Q: 0.999	Q	Q: 0.999	Q	Q: 0.999
171	172	E	E	E	E	E	E
172	173	F	F	F	F	F	F
173	174	Y	Y	Y	Y	Y	Y
174	175	L	L	L	L	L	L
175	176	R	R	R	R	R	R
176	177	L	L	L	L	L	L
177	178	F	F	F	F	F	F
178	179	A	A	A	A: 0.996	A	A: 0.990
179	180	S	S: 0.988	S	S: 0.985	S	S: 0.969
180	181	T	T: 0.965	R	R: 0.957	T	T: 0.947
181	182	Q	Q	Q	Q	Q	Q
182	183	P	P	P	P	P	P
183	184	D	D	D	D	D	D
184	185	L	L	L	L	L	L
185	186	N	N	N	N	N	N
186	187	W	W	W	W	W	W
187	188	E	E	E	E	E	E
188	189	S	S: 0.948	S	S: 0.993	S	S: 0.582 N: 0.418
189	190	E	E	E	E	E	E
190	191	D	D: 0.861	D	E: 0.252 D: 0.747	D	E: 0.221 D: 0.778
191	192	C	C	C	C	C	C
192	193	R	R	R	R	R	R
193	194	K	K: 0.999	K	K: 0.999	K	K: 0.999
194	195	A	A	A	A	A	A
195	196	I	I	I	I	I	I
196	197	Y	Y	Y	Y	Y	Y
197	198	E	E	E	E	E	E
198	199	S	S	S	S	S	S
199	200	A	A: 0.996	A	A: 0.995	A	A: 0.994
200	201	V	V	V	V	V	V
201	202	G	G	G	G	G	G
202	203	Y	F: 0.236 Y: 0.764	F	F: 0.696 Y: 0.304	Y	F: 0.302 Y: 0.698
203	204	W	W	W	W	W	W
204	205	L	L	L	L	L	L
205	206	D	D	D	D	D	D
206	207	H	H	H	H	H	H
207	208	G	G	G	G	G	G
208	209	V	V	V	V	V	V
209	210	D	D	D	D	D	D
210	211	G	G	G	G	G	G
211	212	F	F	F	F	F	F
212	213	R	R	R	R	R	R
213	214	I	I	I	I	I	I
214	215	D	D	D	D	D	D
215	216	V	V: 0.999	V	V: 0.999	V	V: 0.999
216	217	G	G: 0.999	G	G: 0.999	G	G: 0.999
217	218	S	S: 0.997	S	S: 0.997	S	S: 0.996
218	219	L	L	L	L	L	L
219	220	Y	Y	Y	Y	Y	Y
220	221	S	S	S	S	S	S
221	222	K	K	K	K	K	K
222	223	V	V: 0.997	V	V: 0.998	V	V: 0.995
223	224	P	P: 0.993	P	P: 0.993	P	P: 0.993
224	225	G	G	G	G	G	G
225	226	L	L	L	L	L	L
226	227	P	P	P	P	P	P
227	228	D	D	D	D	D	D
228	229	A	A	A	A	A	A
229	230	P	P	P	P	P	P
230	231	I	I: 0.974	I	I	I	I: 0.985
231	232	V	V: 0.952	V	V: 0.497 I: 0.445	V	V: 0.893
232	233	D	D: 0.998	D	D: 0.999	D	D: 0.999
233	234	K	K: 0.996	K	K: 0.996	K	K: 0.995
234	235	N	N: 0.877	N	N: 0.801	N	N: 0.845
235	236	S	S: 0.999	S	S: 0.999	S	S: 0.996
236	237	E	E: 0.840	E	E: 0.828	E	E: 0.886
237	238	W	W: 0.999	W	W: 0.997	W	W: 0.996
238	239	Q	Q	Q	Q	Q	Q
239	240	S	S: 0.994	S	S: 0.991	S	S: 0.989
240	241	S	S: 0.995	S	S: 0.994	S	S: 0.996
241	242	D	D: 0.983	D	D: 0.980	D	D: 0.982
242	243	P	P	P	P	P	P
243	244	L	M: 0.350 L: 0.426	L	M: 0.424 L: 0.557	M	M: 0.455 L: 0.438
244	245	T	T: 0.997	T	T: 0.997	T	T: 0.996
245	246	L	L: 0.997	L	L: 0.995	L	L: 0.991
246	247	N	N	N	N	N	N
247	248	G	G	G	G	G	G
248	249	P	P	P	P	P	P
249	250	R	R	R	R	R	R
250	251	I	I	I	I	I	I
251	252	H	H	H	H	H	H
252	253	E	E	E	E	E	E
253	254	F	F	F	F	F	F
254	255	H	H	H	H	H	H
255	256	Q	Q	Q	Q	Q	Q
256	257	E	E	E	E	E	E
257	258	M	M	M	M	M	M
258	259	N	N: 0.992	N	N: 0.986	N	N: 0.989
259	260	R	R	R	R	R	R
260	261	F	F	F	F	F	F
261	262	M	M	M	M	M	M
262	263	K	K	K	K	K	K
263	264	N	N	N	N	N	N
264	265	R	R	R	R	R	R
265	266	V	V	V	V	V	V
266	267	K	K	K	K	K	K
267	268	D	D	D	D	D	D
268	269	G	G	G	G	G	G
269	270	R	R	R	R	R	R
270	271	E	E	E	E	E	E
271	272	I	I	I	I	I	I
272	273	M	M	M	M	M	M
273	274	T	T	T	T	T	T
274	275	V	V	V	V	V	V
275	276	G	G	G	G	G	G
276	277	E	E	E	E	E	E
277	278	M	M: 0.999	M	M: 0.999	M	M: 0.999
278	279	Q	Q: 0.999	Q	Q: 0.998	Q	Q: 0.999
279	280	H	H	H	H	H	H
280	281	A	A: 0.998	A	A: 0.997	A	A: 0.998
281	282	S	S: 0.973	S	S: 0.968	S	S: 0.976
282	283	D	D: 0.956	D	D: 0.940	D	D: 0.936
283	284	E	E: 0.988	E	E: 0.990	E	E: 0.988
284	285	V	T: 0.377 V: 0.512	V	T: 0.213 V: 0.747	V	T: 0.340 V: 0.618
285	288	L	L: 0.976	L	L: 0.953	L	L: 0.921
286	289	Y	Y	Y	Y	Y	Y
287	290	T	T	T	T	T	T
288	291	S	S	S	S	S	S
289	292	A	A	A	A	A	A
290	293	S	S: 0.994	S	S: 0.997	S	S: 0.993
291	294	R	R	R	R	R	R
292	295	H	H: 0.998	H	H: 0.998	H	H: 0.998
293	296	E	E	E	E	E	E
294	297	L	L: 0.996	L	L: 0.994	L	L: 0.994
295	298	G	G: 0.999	G	G: 0.998	G	S: 0.299 G: 0.701
296	299	E	E	E	E	E	E
297	300	L	L	L	L	L	L
298	301	F	F	F	F	F	F
299	302	N	N: 0.999	N	N: 0.999	N	N: 0.999
300	303	F	F	F	F	F	F
301	304	S	S: 0.995	S	S: 0.995	S	S: 0.995
302	305	H	H	H	H	H	H
303	306	T	T	T	T	T	T: 0.999
304	307	D	D: 0.998	D	D: 0.998	D	D: 0.998
305	308	V	V: 0.999	V	V: 0.999	V	V: 0.998
306	309	G	G	G	G	G	G
307	310	T	T	T	T	T	T
308	311	S	S: 0.999	S	S: 0.999	S	S: 0.999
309	312	P	P	P	P	P	P
310	313	F	F	F	F	F	F
311	314	F	F	F	F	F	F
312	315	R	R	R	R	R	R
313	316	Y	Y	Y	Y	Y	Y
314	317	N	N: 0.999	N	N: 0.999	N	N: 0.999
315	318	I	I	I	I	I	I
316	319	V	V	V	V	V	V
317	320	P	P	P	P	P	P
318	321	F	F	F	F	F	F
319	322	E	E: 0.447 V: 0.298	E	T: 0.210 E: 0.479 V: 0.246	T	T: 0.343 E: 0.321 V: 0.256
320	323	L	L	L	L	L	L
321	324	K	K	K	K	K	K
322	325	D	D: 0.998	D	D: 0.999	D	D: 0.999
323	326	W	W: 0.999	W	W: 0.996	W	W: 0.995
324	327	K	K	K	K	K	K
325	328	V	V: 0.944	V	V: 0.932	V	V: 0.865
326	329	A	A: 0.995	A	A: 0.993	A	A: 0.991
327	330	L	L: 0.996	L	L: 0.993	L	L: 0.992
328	331	A	A	A	A	A	A
329	332	E	E: 0.992	E	E: 0.993	E	E: 0.993
330	333	L	L: 0.999	L	L: 0.999	L	L: 0.999
331	334	F	F	F	F	F	F
332	335	R	R: 0.668	R	Q: 0.217 R: 0.589	R	Q: 0.247 R: 0.566
333	336	Y	Y: 0.998	Y	Y: 0.997	Y	Y: 0.998
334	337	I	I	I	I	I	I
335	338	N	N	N	N	N	N
336	339	G	G	G	G	G	G
337	340	T	T	T	T	T	T
338	341	D	D	D	D	D	D
339	342	C	C	C	C	C	C
340	343	W	W	W	W	W	W
341	344	S	S	S	S	S	S
342	345	T	T	T	T	T	T
343	346	I	V: 0.279 I: 0.721	I	V: 0.423 I: 0.577	I	V: 0.494 I: 0.506
344	347	Y	Y	Y	Y	Y	Y
345	348	L	L: 0.999	L	L: 0.998	L	L: 0.997
346	349	E	E	E	E	E	E
347	350	N	N	N	N	N	N
348	351	H	H	H	H	H	H
349	352	D	D	D	D	D	D
350	353	Q	Q	Q	Q	Q	Q
351	354	P	P	P	P	P	P
352	355	R	R	R	R	R	R
353	356	S	S	S	S	S	S
354	357	I	I	I	I: 0.999	I	I: 0.999
355	358	T	T	T	T	T	T
356	359	R	R	R	R	R	R
357	360	F	F	F	F	F	F
358	361	G	G	G	G	G	G
359	362	D	D	D	D	D	D
360	363	D	D	D	D	D	D
361	364	S	S	S	S	S	S
362	365	P	P	P	P	P	P
363	366	K	K	K	K	K	K
364	367	Y	Y: 0.936	Y	Y: 0.958	Y	Y: 0.962
365	368	R	R	R	R	R	R
366	369	V	V: 0.987	V	V: 0.991	V	V: 0.988
367	370	I	V: 0.245 I: 0.753	I	V: 0.240 I: 0.758	I	V: 0.255 I: 0.742
368	371	S	S	S	S	S	S
369	372	G	G	G	G	G	G
370	373	K	K	K	K	K	K
371	374	L	L: 0.989	L	L: 0.984	L	L: 0.980
372	375	L	L	L	L	L	L
373	376	S	S: 0.997	S	S: 0.996	S	S: 0.995
374	377	V	V: 0.994	V	V: 0.994	V	V: 0.993
375	378	L	L	L	L	L	L
376	379	L	L: 0.999	L	L: 0.999	L	L: 0.999
377	380	A	T: 0.366 A: 0.376	T	T: 0.466 A: 0.383	T	S: 0.365 T: 0.408
378	381	S	S: 0.949	S	S: 0.952	A	S: 0.261 A: 0.738
379	382	L	L	L	L	L	L
380	383	T	T	T	T	T	T
381	384	G	G	G	G	G	G
382	385	T	T	T	T	T	T
383	386	L	L	L	L	L	L
384	387	Y	Y: 0.952	Y	Y: 0.953	Y	Y: 0.999
385	388	I	I: 0.980	I	I: 0.980	I	V: 0.418 I: 0.582
386	389	Y	Y	Y	Y	Y	Y
387	390	Q	Q	Q	Q	Q	Q
388	391	G	G	G	G	G	G
389	392	Q	Q	Q	Q	Q	Q
390	393	E	E	E	E	E	E
391	394	L	L	L	L	L	L
392	395	G	G	G	G	G	G
393	396	Q	Q	Q	Q	Q	Q
394	397	I	I	I	I	I	I
395	398	N	N	N	N	N	N
396	399	F	F	F	F	F	F
397	400	K	K	K	K	K	K
398	401	N	N: 0.998	N	N: 0.999	N	N
399	402	W	W	W	W	W	W
400	403	P	P	P	P	P	P
401	404	V	V: 0.996	V	V: 0.996	V	V: 0.995
402	405	E	E: 0.997	E	E: 0.999	E	E: 0.999
403	406	K	K	K	K	K	K
404	407	Y	Y	Y	Y	Y	Y
405	408	E	E	E	E	E	E
406	409	D	D	D	D	D	D
407	410	V	V	V	V	V	V
408	411	E	E: 0.998	E	E: 0.999	E	E: 0.999
409	412	I	I: 0.992	I	I: 0.988	I	I: 0.987
410	413	R	R: 0.995	R	R: 0.996	R	R: 0.994
411	414	N	N	N	N	N	N
412	415	N	N	N	N	N	N
413	416	Y	Y: 0.983	Y	Y: 0.976	Y	Y: 0.972
414	417	K	K: 0.923	K	K: 0.929	K	K: 0.904
415	418	I	I	I	I	I	I
416	419	I	I	I	I	I	I
417	420	K	K	K	K	K	K
418	421	K	K	K	K	K	K
419	422	S	S	S	S	S	S
420	423	F	F	F	F	F	F
421	424	G	G	G	G	G	G
422	425	K	K	K	K	K	K
423	426	N	N	N	N	N	N
424	427	S	S	S	S	S	S
425	428	E	E: 0.857	E	E: 0.873	E	E: 0.849
426	429	Q	Q: 0.837	Q	Q: 0.995	Q	Q: 0.828
427	430	M	M	M	M	M	M
428	431	K	K: 0.999	K	K: 0.999	K	K: 0.998
429	432	K	K	K	K	K	K
430	433	F	F	F	F	F	F
431	434	L	L: 0.996	L	L: 0.998	L	L: 0.995
432	435	E	E	E	E: 0.999	E	E
433	436	G	G: 0.976	G	G: 0.977	A	A: 0.642 G: 0.357
434	437	I	I: 0.873	I	I: 0.846	I	I: 0.846
435	438	A	A	A	A	A	A
436	439	L	L	L	L	L	L
437	440	I	I: 0.982	I	I: 0.992	I	I: 0.989
438	441	S	S	S	S	S	S
439	442	R	R	R	R	R	R
440	443	D	D	D	D	D	D
441	444	H	H	H	H	H	H
442	445	A	A: 0.999	A	A: 0.998	A	A: 0.998
443	446	R	R	R	R	R	R
444	447	T	T	T	T	T	T
445	448	P	P	P	P	P	P
446	449	M	M	M	M	M	M
447	450	P	P: 0.996	P	P: 0.998	Q	Q: 0.694 P: 0.306
448	451	W	W	W	W	W	W
449	452	T	S: 0.257 T: 0.741	T	T: 0.907	S	S: 0.904
450	453	H	H: 0.431 R: 0.229	H	H: 0.493	R	R: 0.482
451	454	E	E	E	E	E	E
452	455	E	E: 0.999	E	E: 0.999	E	E: 0.999
453	456	P	P	P	P	P	P
454	457	N	N: 0.999	N	N: 0.998	N	N: 0.998
455	458	A	A	A	A	A	A
456	459	G	G	G	G	G	G
457	460	F	F	F	F	F	F
458	461	T	T	T	T	T	T
459	462	G	G	G	G	G	G
460	463	P	P	P	P	P	P
461	464	D	N: 0.264 D: 0.723	D	N: 0.227 D: 0.760	D	N: 0.368 D: 0.609
462	465	A	A	A	A	A	A
463	466	K	K	K	K	K	K
464	467	P	P	P	P	P	P
465	468	W	W	W	W	W	W
466	469	F	F	F	F	F	F
467	470	Y	Y: 0.994	Y	Y: 0.994	Y	Y: 0.991
468	471	L	L	L	L	L	L
469	472	N	N	N	N	N	N
470	473	E	E	E	E	E	E
471	474	S	S	S	S	S	S
472	475	F	F	F	F	F	F
473	476	R	R: 0.999	R	R: 0.999	R	R: 0.999
474	477	E	E	E	E	E	E
475	478	G	G	G	G	G	G
476	479	I	I	I	I	I	I
477	480	N	N	N	N	N	N
478	481	V	V	V	V	V	V
479	482	E	E	E	E	E	E
480	483	D	D: 0.924	D	D: 0.868	D	D: 0.899
481	484	E	E	E	E	E	E
482	485	Q	T: 0.251 Q: 0.317	T	T: 0.441	T	T: 0.469
483	486	K	K: 0.998	K	K: 0.999	K	K: 0.999
484	487	D	D	D	D	D	D
485	488	P	P	P	P	P	P
486	489	D	N: 0.351 D: 0.648	D	D: 0.971	D	D: 0.937
487	490	S	S	S	S	S	S
488	491	V	V	V	V	V	V
489	492	L	L	L	L	L	L
490	493	N	N	N	N	N	N
491	494	F	F	F	F	F	F
492	495	W	W	W	W	W	W
493	496	K	K: 0.999	K	K: 0.995	K	K: 0.997
494	497	K	K: 0.991	K	K: 0.912	K	K: 0.877
495	498	A	A	A	A	A	A
496	499	L	L	L	L	L	L
497	500	K	K: 0.966	K	K: 0.987	K	K: 0.987
498	501	F	F: 0.998	F	F: 0.997	F	F: 0.997
499	502	R	R	R	R	R	R
500	503	K	K	K	K	K	K
501	504	E	E: 0.630 A: 0.284	E	E: 0.703 A: 0.235	E	E: 0.725 A: 0.209
502	505	H	H	H	H	H	H
503	506	K	K	K	K	K	K
504	507	D	D	D	D	D	D
505	508	I	I: 0.999	I	I: 0.999	I	I: 0.999
506	509	T	T: 0.735 A: 0.246	A	A: 0.977	A	A: 0.946
507	510	V	V	V	V: 0.998	V	V
508	511	Y	Y	Y	Y	Y	Y
509	512	G	G	G	G	G	G
510	513	Y	Y	Y	Y	Y	Y
511	514	D	D: 0.992	D	D: 0.999	D	D: 0.999
512	515	F	F	F	F	F	F
513	516	E	E: 0.999	E	E: 0.999	E	E
514	517	F	F	F	F	F	F
515	518	I	I: 0.897	I	I: 0.894	I	I: 0.844
516	519	D	D	D	D	D	D
517	520	L	L	L	L	L	L: 0.999
518	521	D	D: 0.951	D	D: 0.949	D	D: 0.936
519	522	N	N	N	N	N	N
520	523	K	K: 0.996	K	K: 0.994	K	K: 0.995
521	524	K	K	K	K	K	K
522	525	L	L	L	L	L	L: 0.999
523	526	F	F	F	F	F	F
524	527	S	S	S	S	S	S
525	528	F	F	F	F	F	F
526	529	T	T	T	T	T	T
527	530	K	K	K	K	K	K
528	531	K	K: 0.995	K	K: 0.994	K	K: 0.994
529	532	Y	Y: 0.999	Y	Y: 0.999	Y	Y: 0.998
530	533	G	D: 0.249 G: 0.596	G	G: 0.773	G	N: 0.201 G: 0.730
531	534	N	N: 0.942	N	N: 0.894	N	N: 0.914
532	535	K	K	K	K	K	K
533	536	T	T	T	T	T	T
534	537	L	L: 0.994	L	L: 0.991	L	L: 0.988
535	538	F	F	F	F	F	F
536	539	A	A: 0.995	A	A: 0.997	A	A: 0.996
537	540	A	A: 0.991	A	A: 0.994	A	A: 0.994
538	541	L	L	L	L	L	L
539	542	N	N	N	N	N	N
540	543	F	F	F	F	F	F
541	544	S	S	S	S	S	S
542	545	S	S: 0.997	S	S: 0.997	S	S: 0.996
543	546	D	D: 0.976	D	E: 0.339 D: 0.660	D	D: 0.811
544	547	E	E: 0.780	E	E: 0.811	E	E: 0.861
545	548	V	V: 0.875	V	V: 0.668 I: 0.331	V	V: 0.600 I: 0.399
546	549	D	D: 0.891	D	D: 0.980	D	D: 0.979
547	550	F	F	F	F	F	F
548	551	T	T: 0.724	T	T: 0.690	T	T: 0.695
549	552	I	I: 0.822	I	I: 0.818	I	I: 0.814
550	553	P	P	P	P	P	P
551	554	R	R	R	R	R	R
552	555	E	E	E	E	E	E
553	556	G	G	G	G	G	G
554	557	A	A	A	A	A	A
555	558	S	S	S	S	S	S
556	559	L	L	L	L	L	L
557	560	S	S: 0.473 K: 0.429	S	S: 0.591 K: 0.287	S	S: 0.632 K: 0.217
558	561	L	L	L	L	L	L
559	562	E	E: 0.439 A: 0.405	A	E: 0.407 A: 0.484	A	E: 0.277 A: 0.603
560	563	F	F: 0.999	F	F: 0.999	F	F: 0.998
561	564	G	G	G	G	G	G
562	565	N	N	N	N	N	N
563	566	Y	Y	Y	Y	Y	Y
564	569	D	D	D	D	D	D
565	570	D	D	D	D	D	D
566	571	T	T	T	T	T	T
567	572	D	D: 0.998	D	D: 0.998	D	D: 0.998
568	573	V	V	V	V	V	V
569	574	S	S	S	S	S	S
570	575	S	S	S	S	S	S
571	576	R	R: 0.957	R	R: 0.960	R	R: 0.946
572	577	T	T: 0.999	T	T: 0.999	T	T: 0.999
573	578	L	L	L	L	L	L
574	579	K	K: 0.999	K	K: 0.999	K	K: 0.999
575	580	P	P	P	P	P	P
576	581	W	W	W	W	W	W
577	582	E	E	E	E	E	E
578	583	G	G	G	G	G	G
579	584	R	R	R	R	R	R
580	585	I	I: 0.973	I	I: 0.975	I	I: 0.975
581	586	Y	Y	Y	Y	Y	Y
582	587	I	I: 0.995	I	I: 0.995	I	I: 0.992
583	588	S	S: 0.441 N: 0.394	S	S: 0.544 N: 0.268	S	S: 0.682
584	589	K	K	K	K	K	K
