# Supplementary material for: Reconstruction of Ancestral Metabolic Enzymes Reveals Molecular Mechanisms Underlying Evolutionary Innovation through Gene Duplication
Source: PLoS Biol. 2012 Dec 11;10(12):e1001446. doi: 10.1371/journal.pbio.1001446 (PMC3519909; doi:10.1371/journal.pbio.1001446)
Supplement: Table S2 — kcat and Km values for different enzymes on different sugars. File contains kcat and Km values for each enzyme for the different sugars tested. Values of Km too high to be measured (due to the very low affinity of enzyme for a specific substrate) were set to 10,000. Standard deviations were computed by jack-knifing over the individual sugar concentrations. Details on measurement can be found in Text S1. (XLS) [file pbio.1001446.s015.xls]

## Sheet: Sheet1
kcat (1/min)			maltose	sucrose	turanose	maltotriose	maltulose	melezitose	me-a-G	isomaltose	palatinose			standard deviation on kcat			maltose	sucrose	turanose	maltotriose	maltulose	melezitose	me-a-G	isomaltose	palatinose
		ancMALS (G279)	7.79845	20.5844	15.9138	12.5439	20.13	6.60107	9.47979	13.0184	17.8465					ancMALS (G279)	0.110512	1.04503	0.535399	0.62416	0.437824	0.171384	0.467511	0.651971	0.679713
		ancMALS (A279)	12.4759	23.7648	20.206	11.0418	16.6768	7.33095	4.28914	13.945	14.3906					ancMALS (A279)	0.140051	0.194674	0.236799	0.059456	0.056874	0.806852	0.177309	0.656802	0.350635
		ancMAL-IMA (G279)	5.27827	20.7701	14.7497	5.16313	14.4134	5.32881	5.24273	12.0249	11.6202					ancMAL-IMA (G279)	0.127674	1.71766	0.745521	0.214214	0.504069	0.39599	0.1077	0.525581	0.355184
		ancMAL-IMA (A279)	12.4531	22.5068	18.8788	10.5084	17.1013	8.31458	5.60625	14.8887	16.6019					ancMAL-IMA (A279)	0.124573	0.203281	0.253382	0.040572	0.06424	0.57915	0.189431	0.413656	0.325456
		ancIMA5	4.11778	15.1988	11.8885	4.31882	14.2709	4.36231	6.12654	8.71005	11.8625					ancIMA5	0.231182	1.2798	0.539249	0.156142	0.393671	0.642844	0.259354	0.216561	0.408725
		ancMAL	12.8302	20.6167	19.6257	10.7532	19.4612	7.14077	4.11878	0	7.48665					ancMAL	0.057017	0.100131	0.220535	0.047137	0.120618	0.511027	0.095936	NA	0.255581
		ancIMA1-4 smq	0	14.7777	0	0	0	0	5.14368	13.936	18.3324					ancIMA1-4 smq	NA	0.518653	NA	NA	NA	NA	0.090587	0.297312	0.696113
		MAL12	18.5976	26.985	24.8327	12.7182	24.496	0	2.87845	0	0					MAL12	0.125209	0.415355	0.109795	0.072887	0.067774	NA	0.03144	NA	NA
		IMA2	0	13.7521	0	0	0	0	17.8285	10.7785	20.1459					IMA2	NA	1.33146	NA	NA	NA	NA	0.085709	0.159542	0.161221
		IMA4	0	5.95389	0	0	0	0	9.40136	0	12.1147					IMA4	NA	0.111768	NA	NA	NA	NA	0.295523	NA	0.247037
		IMA1	0	25.1605	0	0	3.66374	0	16.131	12.3237	19.9619					IMA1	NA	2.37204	NA	NA	0.074339	NA	0.099233	0.027065	0.080056
		ancIMA1-4 gva	0	16.5614	0	10.6806	0	0	4.0736	10.7775	13.4525					ancIMA1-4 gva	NA	0.269064	NA	0.186981	NA	NA	0.079706	0.531517	0.330777
		ancIMA1-4 gvg	0	19.9493	0	12.9759	0	0	7.25968	14.5057	22.1682					ancIMA1-4 gvg	NA	0.227843	NA	1.41544	NA	NA	1.00358	0.315829	1.15775
		ancIMA1-4 sva	0	10.5325	0	2.43486	0	0	1.67883	5.24258	4.24401					ancIMA1-4 sva	NA	0.466458	NA	0.274548	NA	NA	0.022326	0.275634	0.249873
		ancIMA1-4 svg	0	32.9025	0	3.88014	0	0	7.0233	0	15.7428					ancIMA1-4 svg	NA	2.85405	NA	0.305627	NA	NA	0.093599	NA	0.803446
		ancIMA1-4 gma	0	20.916	0	0	0	0	4.73775	11.4396	9.10491					ancIMA1-4 gma	NA	1.00327	NA	NA	NA	NA	0.579916	0.798023	0.39659
		ancIMA1-4 gmg	0	19.098	0	0	0	0	7.52786	17.4263	14.7319					ancIMA1-4 gmg	NA	0.300553	NA	NA	NA	NA	0.101642	0.809825	0.351905
		ancIMA1-4 gvq	0	7.79194	0	0	0	0	2.34083	5.66362	4.81816					ancIMA1-4 gvq	NA	0.311923	NA	NA	NA	NA	0.02362	0.506448	0.302023
		ancIMA1-4 sma	0	10.3836	0	4.75966	0	0	2.87015	7.37102	0					ancIMA1-4 sma	NA	0.278386	NA	0.259355	NA	NA	0.035874	0.429054	NA
		ancIMA1-4 smg	0	19.399	0	0	0	0	8.82552	13.7064	23.6311					ancIMA1-4 smg	NA	0.255061	NA	NA	NA	NA	0.171703	0.215431	1.53266
		ancIMA1-4 svq	0	8.46395	0	0	0	0	5.25422	14.6545	10.4414					ancIMA1-4 svq	NA	0.275353	NA	NA	NA	NA	0.062597	0.443219	0.507642
		ancIMA1-4 gmq	0	21.3748	0	0	0	0	8.81141	11.5266	18.9115					ancIMA1-4 gmq	NA	1.85181	NA	NA	NA	NA	0.112288	0.102419	0.691687
		Kthe_255711056	0	3.57377	0	0	9.36397	0	36.3059	15.3962	28.0824					Kthe_255711056	NA	0.433791	NA	NA	0.947098	NA	3.10987	0.302622	1.63754
		Kthe_255719187	11.4856	11.1372	15.3084	9.60114	17.9309	0	0	0	15.566					Kthe_255719187	0.266253	0.460016	0.558184	0.22405	0.488073	NA	NA	NA	1.74806
		Kthe_25517867	0	2.68006	2.85014	3.36457	10.8091	0	0	0	1.46379					Kthe_25517867	NA	0.074156	0.230468	0.619342	2.23671	NA	NA	NA	0.062239
		Klac_50312678	13.4689	19.1317	17.8051	12.9272	20.738	7.28973	0	15.7993	18.2607					Klac_50312678	0.331762	0.44224	0.554656	0.605676	0.580918	0.206152	NA	0.586168	1.20305
		Klac_5441460	0	0	0	0	2.60495	0	0	0	1.92603					Klac_5441460	NA	NA	NA	NA	1.3164	NA	NA	NA	0.108991
		Lelo_149243807	9.68115	3.81854	7.90102	16.3447	11.0425	0	0	0	8.07891					Lelo_149243807	1.66654	0.339308	1.64658	1.52311	1.20398	NA	NA	NA	0.438053
Km (mM)			maltose	sucrose	turanose	maltotriose	maltulose	melezitose	me-a-G	isomaltose	palatinose			standard deviation on Km			maltose	sucrose	turanose	maltotriose	maltulose	melezitose	me-a-G	isomaltose	palatinose
		ancMALS (G279)	21.7589	32.8532	26.475	46.4436	52.5056	66.7006	149.509	93.0554	98.8071					ancMALS (G279)	1.02436	3.13762	1.29529	4.94486	3.42633	3.63509	14.7612	10.1043	7.72687
		ancMALS (A279)	15.9718	12.5164	12.8136	9.57287	20.6013	205.151	50.5739	81.9297	61.5715					ancMALS (A279)	0.582292	0.386309	0.432703	0.615449	0.75139	33.6383	3.79034	9.34335	4.40424
		ancMAL-IMA (G279)	19.7915	109.4	82.2922	35.2604	74.7125	125.926	49.8151	101.016	79.5947					ancMAL-IMA (G279)	1.23283	14.0278	7.50038	3.05857	5.68769	17.1436	1.40159	8.10321	5.78617
		ancMAL-IMA (A279)	14.3671	11.7209	14.2078	10.6573	18.795	188.264	49.678	67.2565	57.8539					ancMAL-IMA (A279)	0.504791	0.368502	0.418276	0.375071	0.664428	21.8365	3.16772	5.53003	3.44335
		ancIMA5	57.7667	90.9635	79.9601	31.4664	78.8239	180.1	112.009	80.3102	84.0203					ancIMA5	7.35667	13.7928	6.4317	3.0726	6.16279	37.2679	10.8635	4.80232	5.25336
		ancMAL	6.59865	8.23725	6.51342	6.57691	8.36456	134.086	35.1493	10000	62.3075					ancMAL	0.291658	0.173623	0.235844	0.251187	0.703923	16.1651	1.55707	NA	5.43803
		ancIMA1-4 smq	10000	48.1451	10000	10000	10000	10000	26.2647	48.337	103.404					ancIMA1-4 smq	NA	4.05073	NA	NA	NA	NA	1.00104	3.16054	8.59957
		MAL12	8.04708	11.9621	6.54227	7.52503	4.58949	10000	29.4992	10000	10000					MAL12	0.247462	0.680373	0.248132	0.198261	0.489382	NA	1.07002	NA	NA
		IMA2	10000	86.7989	10000	10000	10000	10000	11.5581	27.4811	20.5075					IMA2	NA	13.4107	NA	NA	NA	NA	0.693628	1.07423	0.818029
		IMA4	10000	59.562	10000	10000	10000	10000	36.6613	10000	86.1171					IMA4	NA	2.39547	NA	NA	NA	NA	1.75078	NA	4.18952
		IMA1	10000	130.308	10000	10000	39.1319	10000	16.4009	11.6038	11.6467					IMA1	NA	18.2457	NA	NA	2.39847	NA	0.733116	0.525676	0.426103
		ancIMA1-4 gva	10000	17.6562	10000	24.0248	10000	10000	54.7226	94.4679	99.5177					ancIMA1-4 gva	NA	0.991839	NA	1.4159	NA	NA	3.55989	10.8131	5.53447
		ancIMA1-4 gvg	10000	14.8929	10000	54.8419	10000	10000	49.0995	52.7579	119.691					ancIMA1-4 gvg	NA	0.903977	NA	11.5872	NA	NA	14.9063	3.64679	11.786
		ancIMA1-4 sva	10000	50.1281	10000	37.2475	10000	10000	32.9293	96.3035	76.3056					ancIMA1-4 sva	NA	5.25409	NA	8.94461	NA	NA	1.72558	11.8207	9.21226
		ancIMA1-4 svg	10000	71.9139	10000	35.7759	10000	10000	45.8044	10000	101.746					ancIMA1-4 svg	NA	11.7076	NA	7.41197	NA	NA	0.71503	NA	11.2457
		ancIMA1-4 gma	10000	56.7645	10000	10000	10000	10000	91.7923	126.055	79.7809					ancIMA1-4 gma	NA	5.04827	NA	NA	NA	NA	18.5455	17.1842	7.77161
		ancIMA1-4 gmg	10000	22.372	10000	10000	10000	10000	70.0516	100.644	72.0623					ancIMA1-4 gmg	NA	0.609486	NA	NA	NA	NA	2.00556	9.83152	4.63304
		ancIMA1-4 gvq	10000	37.4774	10000	10000	10000	10000	26.3242	54.8905	56.8624					ancIMA1-4 gvq	NA	2.62014	NA	NA	NA	NA	0.726982	12.1054	9.68898
		ancIMA1-4 sma	10000	20.7727	10000	34.8576	10000	10000	24.4993	61.022	10000					ancIMA1-4 sma	NA	1.33123	NA	4.07529	NA	NA	0.905488	8.39708	NA
		ancIMA1-4 smg	10000	17.0628	10000	10000	10000	10000	44.8758	50.1341	114.883					ancIMA1-4 smg	NA	0.601773	NA	NA	NA	NA	1.28147	2.84476	13.061
		ancIMA1-4 svq	10000	39.3014	10000	10000	10000	10000	24.2616	63.7953	79.7889					ancIMA1-4 svq	NA	2.90075	NA	NA	NA	NA	0.606258	5.43687	9.05959
		ancIMA1-4 gmq	10000	70.1669	10000	10000	10000	10000	39.0086	20.4144	91.4863					ancIMA1-4 gmq	NA	10.3468	NA	NA	NA	NA	1.16504	1.18279	7.58235
		Kthe_255711056	10000	7.5533	10000	10000	206.374	10000	149.388	19.6909	33.8363					Kthe_255711056	NA	2.1602	NA	NA	30.7348	NA	24.8077	1.39233	6.03178
		Kthe_255719187	5.52069	6.13013	5.4196	5.38284	13.4249	10000	10000	10000	96.2383					Kthe_255719187	0.417612	0.637059	0.436943	0.221843	1.42084	NA	NA	NA	22.355
		Kthe_25517867	10000	0.842937	11.8464	119.809	250.609	10000	10000	10000	2.67254					Kthe_25517867	NA	0.140849	2.26327	30.5882	70.9299	NA	NA	NA	1.15037
		Klac_50312678	7.35529	5.22851	4.4272	10.2256	7.66273	56.333	10000	43.8638	38.4518					Klac_50312678	0.57015	0.338186	0.349638	1.10789	0.971513	3.69205	NA	5.93074	7.41381
		Klac_5441460	10000	10000	10000	10000	19.8697	10000	10000	10000	11.8352					Klac_5441460	NA	NA	NA	NA	56.5402	NA	NA	NA	2.55126
		Lelo_149243807	25.9315	5.80773	40.3279	165.399	203.119	10000	10000	10000	43.4442					Lelo_149243807	7.77737	1.28375	12.3879	20.0656	36.2964	NA	NA	NA	5.49214
kcat/Km (mM/min)			maltose	sucrose	turanose	maltotriose	maltulose	melezitose	me-a-G	isomaltose	palatinose			standard deviation on kcat/Km			maltose	sucrose	turanose	maltotriose	maltulose	melezitose	me-a-G	isomaltose	palatinose
		ancMALS (G279)	0.358403	0.626557	0.601088	0.270088	0.383387	0.0989657	0.0634062	0.1399	0.180619					ancMALS (G279)	0.014127	0.023436	0.009579	0.014317	0.016345	0.002393	0.002837	0.008045	0.010982
		ancMALS (A279)	0.78112	1.89869	1.57692	1.15345	0.809505	0.0357344	0.0848093	0.170207	0.233722					ancMALS (A279)	0.026426	0.046658	0.049188	0.092428	0.034261	0.002966	0.003233	0.010772	0.007402
		ancMAL-IMA (G279)	0.266693	0.189855	0.179236	0.146429	0.192918	0.0423172	0.105244	0.119039	0.145991					ancMAL-IMA (G279)	0.009311	0.008553	0.007274	0.007046	0.008395	0.002221	0.003639	0.004842	0.012019
		ancMAL-IMA (A279)	0.86678	1.92022	1.32877	0.986026	0.909884	0.0441644	0.112852	0.221372	0.286963					ancMAL-IMA (A279)	0.029064	0.048488	0.034238	0.038807	0.035575	0.002728	0.001919	0.011938	0.006129
		ancIMA5	0.071283	0.167087	0.14868	0.137252	0.181048	0.0242216	0.0546969	0.108455	0.141186					ancIMA5	0.004749	0.010592	0.005564	0.00808	0.008897	0.002546	0.002986	0.004177	0.004861
		ancMAL	1.94437	2.50286	3.01312	1.63499	2.32663	0.053255	0.11718	0	0.120156					ancMAL	0.098728	0.062834	0.104735	0.067024	0.249251	0.002803	0.002786	NA	0.006217
		ancIMA1-4 smq	0	0.30694	0	0	0	0	0.19584	0.288308	0.177288					ancIMA1-4 smq	NA	0.013186	NA	NA	NA	NA	0.006593	0.012654	0.007215
		MAL12	2.3111	2.25588	3.79573	1.69012	5.33741	0	0.0975774	0	0					MAL12	0.072657	0.140075	0.151937	0.048403	0.85948	NA	0.002697	NA	NA
		IMA2	0	0.158436	0	0	0	0	1.54252	0.392216	0.982366					IMA2	NA	0.009426	NA	NA	NA	NA	0.105527	0.011859	0.044045
		IMA4	0	0.0999612	0	0	0	0	0.256439	0	0.140677					IMA4	NA	0.002228	NA	NA	NA	NA	0.00599	NA	0.003723
		IMA1	0	0.193085	0	0	0.0936252	0	0.983543	1.06204	1.71396					IMA1	NA	0.009414	NA	NA	0.004242	NA	0.046274	0.055917	0.069462
		ancIMA1-4 gva	0	0.93799	0	0.444564	0	0	0.0744409	0.114086	0.135177					ancIMA1-4 gva	NA	0.037271	NA	0.017428	NA	NA	0.003788	0.006637	0.003936
		ancIMA1-4 gvg	0	1.33951	0	0.236606	0	0	0.147857	0.274949	0.185212					ancIMA1-4 gvg	NA	0.071793	NA	0.023901	NA	NA	2.64221	0.013768	0.008653
		ancIMA1-4 sva	0	0.210111	0	0.0653698	0	0	0.0509829	0.054438	0.0556186					ancIMA1-4 sva	NA	0.012331	NA	0.009876	NA	NA	0.002287	0.003526	0.004143
		ancIMA1-4 svg	0	0.457526	0	0.108457	0	0	0.153332	0	0.154727					ancIMA1-4 svg	NA	0.029424	NA	0.010493	NA	NA	0.001513	NA	0.009049
		ancIMA1-4 gma	0	0.36847	0	0	0	0	0.0516138	0.0907512	0.114124					ancIMA1-4 gma	NA	0.015226	NA	NA	NA	NA	0.006916	0.005335	0.005988
		ancIMA1-4 gmg	0	0.85366	0	0	0	0	0.107462	0.173148	0.204434					ancIMA1-4 gmg	NA	0.012148	NA	NA	NA	NA	0.001735	0.008324	0.008931
		ancIMA1-4 gvq	0	0.207911	0	0	0	0	0.0889231	0.10318	0.0847336					ancIMA1-4 gvq	NA	0.007708	NA	NA	NA	NA	0.001767	0.016531	0.008287
		ancIMA1-4 sma	0	0.49987	0	0.136546	0	0	0.117152	0.120793	0					ancIMA1-4 sma	NA	0.021445	NA	0.008764	NA	NA	0.003305	0.010584	NA
		ancIMA1-4 smg	0	1.13692	0	0	0	0	0.196665	0.273395	0.205697					ancIMA1-4 smg	NA	0.028391	NA	NA	NA	NA	0.0022	0.011103	0.011427
		ancIMA1-4 svq	0	0.21536	0	0	0	0	0.216565	0.229712	0.130863					ancIMA1-4 svq	NA	0.008715	NA	NA	NA	NA	0.003847	0.011526	0.008496
		ancIMA1-4 gmq	0	0.304628	0	0	0	0	0.225884	0.564631	0.206714					ancIMA1-4 gmq	NA	0.019132	NA	NA	NA	NA	0.004006	0.027513	0.009382
		Kthe_255711056	0	0.47314	0	0	0.0453737	0	0.243031	0.781893	0.82995					Kthe_255711056	NA	0.15125	NA	NA	0.002381	NA	0.020979	0.049733	0.097004
		Kthe_255719187	2.08046	1.8168	2.82464	1.78366	1.33564	0	0	0	0.161745					Kthe_255719187	0.127757	0.149684	0.134409	0.04318	0.103811	NA	NA	NA	0.017117
		Kthe_25517867	0	3.17943	0.240592	0.0280828	0.0431314	0	0	0	0.547716					Kthe_25517867	NA	0.449213	0.033432	0.0044	0.004084	NA	NA	NA	0.793286
		Klac_50312678	1.83119	3.65912	4.02175	1.2642	2.70634	0.129404	0	0.360191	0.474897					Klac_50312678	0.118754	0.191175	0.227162	0.074261	0.341158	0.005604	NA	0.034274	0.055492
		Klac_5441460	0	0	0	0	0.131102	0	0	0	0.162738					Klac_5441460	NA	NA	NA	NA	0.339716	NA	NA	NA	0.032611
		Lelo_149243807	0.373336	0.657493	0.19592	0.09882	0.0543646	0	0	0	0.185961					Lelo_149243807	0.102475	0.138205	0.027326	0.003599	0.003417	NA	NA	NA	0.014946
