# Supplementary material for: Reconstruction of Ancestral Metabolic Enzymes Reveals Molecular Mechanisms Underlying Evolutionary Innovation through Gene Duplication
Source: PLoS Biol. 2012 Dec 11;10(12):e1001446. doi: 10.1371/journal.pbio.1001446 (PMC3519909; doi:10.1371/journal.pbio.1001446)
Supplement: Table S3 — Results of two-way ANOVA analysis on log-transformed kcat/Km. Activities of the different enzymes on each sugar were compared using a two-way ANOVA on log-transformed kcat/Km, followed by the Games-Howell post hoc test (taking into account the differences in variance between the different activities, as demonstrated by Levene's test). (XLS) [file pbio.1001446.s016.xls]

## Sheet: enzymes compared
Results from two-way ANOVA analysis
	F value	p value
global comparison sugars	145.03	< 2E-16
global comparison enzymes	54.22	< 2E-16
individual comparisons sugar-enzyme combinations	11.91	< 2E-16
Results from two-way ANOVA analysis followed by Games-Howell test
t-statistic
comparison	maltose	sucrose	turanose	maltotriose	maltulose	melezitose	me-a-glu	isomaltose	palatinose			Enzyme numbering
1899-12-31 01:05:00	55.78	50.902	92.0171	24.0285	32.7581	24.8355	5.74367	9.73807	9.90146			1	ancMALS
1899-12-31 01:04:00	50.5644	74.6975	77.188	58.409	44.4115	29.6539	29.7363	16.0585	21.0606			4	ancMAL-IMA
1899-12-31 04:06:00	39.0999	22.1869	56.3095	26.0259	24.5418	5.4939	7.64555	162.901	45.8844			5	ancIMA5
1899-12-31 04:07:00	386.756	110.1	553.555	336.969	329.241	58.6535	42.0299	11.2045	30.8466			6	ancMAL
1899-12-31 06:08:00	8.67532	4.50467	13.127	2.15495	12.8383	82.1114	12.6221	0	143.874			7	ancIMA1-4
1899-12-31 07:09:00	0	26.812	0	0	0	0	77.3406	15.7817	82.943			8	MAL12
1899-12-31 07:10:00	0	68.1902	0	0	0	0	17.8338	215.862	14.5234			9	IMA2
1899-12-31 07:11:00	0	22.1113	0	0	144.454	0	79.066	54.8533	117.437			10	IMA4
1899-12-31 01:08:00	109.636	52.7295	126.635	91.2188	47.1606	335.039	22.7321	133.296	136.109			11	IMA1
1899-12-31 01:09:00	264.908	58.9226	707.729	182.655	248.403	335.039	108.28	44.9569	64.9689
1899-12-31 01:10:00	264.908	125.837	707.729	182.655	248.403	335.039	72.4081	133.296	10.389
1899-12-31 01:11:00	264.908	58.0049	707.729	182.655	65.9706	335.039	114.744	75.3022	89.8697
p-value
	maltose	sucrose	turanose	maltotriose	maltulose	melezitose	me-a-glu	isomaltose	palatinose
1899-12-31 01:05:00	7.3711e-12	8.81273e-12	0	4.48401e-10	1.31994e-12	4.38055e-06	0.0492974	0.000376846	0.000423437
1899-12-31 01:04:00	0	0	7.4174e-13	0	2.9976e-15	7.74633e-08	2.08534e-08	1.44404e-07	2.26818e-06
1899-12-31 04:06:00	1.24223e-12	7.75538e-10	0	1.40598e-10	4.83008e-07	0.0724162	0.00371057	5.18474e-14	2.69078e-10
1899-12-31 04:07:00	5.18474e-14	3.91198e-12	5.18474e-14	5.18474e-14	5.18474e-14	1.35279e-08	2.06346e-11	2.88049e-05	5.83677e-10
1899-12-31 06:08:00	0.00144904	0.31685	2.63088e-06	0.999314	1.14142e-05	3.57392e-12	5.36662e-06	1	5.18474e-14
1899-12-31 07:09:00	1	3.93013e-10	1	1	1	1	0	8.13188e-07	0
1899-12-31 07:10:00	1	0	1	1	1	1	1.72197e-07	5.18474e-14	1.41444e-06
1899-12-31 07:11:00	1	1.06007e-09	1	1	5.18474e-14	1	0	0	1.18794e-14
1899-12-31 01:08:00	0	5.75695e-12	0	4.57301e-12	8.27516e-09	5.18474e-14	2.39364e-08	5.18474e-14	5.18474e-14
1899-12-31 01:09:00	5.18474e-14	9.60232e-13	5.18474e-14	5.18474e-14	5.18474e-14	5.18474e-14	0	1.51611e-11	0
1899-12-31 01:10:00	5.18474e-14	4.578e-12	5.18474e-14	5.18474e-14	5.18474e-14	5.18474e-14	0	5.18474e-14	0.000556287
1899-12-31 01:11:00	5.18474e-14	0	5.18474e-14	5.18474e-14	1.11022e-15	5.18474e-14	0	0	4.029e-13

## Sheet: sugars compared
Results from two-way ANOVA analysis followed by Games-Howell test								sugar numbering
comparison	t-statistic	p-value						1	maltose
Sugars								2	sucrose
1-2	16.0177	4.68847e-13						3	turanose
1-3	0.62247	0.999479						4	maltotriose
1-4	3.10856	0.0515647						5	maltulose
1-5	0.853367	0.995051						6	melezitose
1-6	5.52212	2.97031e-06						7	me-a-glu
1-7	8.64762	3.51164e-13						8	isomaltose
1-8	6.40399	1.82195e-08						9	palatinose
1-9	8.32147	1.14464e-12
2-3	14.0297	2.08278e-13
2-4	12.5014	7.20313e-13
2-5	14.2864	3.52607e-13
2-6	38.6049	0
2-7	13.2141	0
2-8	12.5675	0
2-9	11.3386	0
3-4	2.31749	0.334133
3-5	0.205731	1
3-6	5.86534	5.23963e-07
3-7	7.16849	3.02273e-10
3-8	5.24737	9.95982e-06
3-9	6.96231	8.10197e-10
4-5	2.15584	0.436924
4-6	9.88132	1.06803e-13
4-7	4.80599	8.89469e-05
4-8	2.85208	0.104447
4-9	4.66528	0.000157272
5-6	6.38373	3.07488e-08
5-7	7.17458	2.79785e-10
5-8	5.16799	1.45287e-05
5-9	6.94845	8.44444e-10
6-7	27.4031	0
6-8	18.1053	9.82436e-13
6-9	23.2031	0
7-8	2.25021	0.375839
7-9	0.193392	1
8-9	2.19418	0.411545
